# Supplementary material for: Observation of a backward sliding motion for rollers on surfaces in viscoelastic fluid
Source: Nat Commun. 2026 Feb 14;17:2781. doi: 10.1038/s41467-026-69523-9 (PMC13018285; doi:10.1038/s41467-026-69523-9)
Supplement: Supplementary file 3 — Supplementary Videos [file 41467_2026_69523_MOESM3_ESM.zip]

Archive with 10 entries (9 files):
- Supplementary Movie/
- Supplementary Movie/Supplementary Movie 1.mp4
- Supplementary Movie/Supplementary Movie 2.mp4
- Supplementary Movie/Supplementary Movie 3.mp4
- Supplementary Movie/Supplementary Movie 4.mp4
- Supplementary Movie/Supplementary Movie 5.mp4
- Supplementary Movie/Supplementary Movie 6.mp4
- Supplementary Movie/Supplementary Movie 7.mp4
- Supplementary Movie/Supplementary Movie 8.mp4
- Supplementary Movie/Supplementary Movie 9.mp4
