# Supplementary material for: Observation of a backward sliding motion for rollers on surfaces in viscoelastic fluid
Source: Nat Commun. 2026 Feb 14;17:2781. doi: 10.1038/s41467-026-69523-9 (PMC13018285; doi:10.1038/s41467-026-69523-9)
Supplement: Supplementary file 5 — Source Data [file 41467_2026_69523_MOESM5_ESM.xlsx]

## Sheet: Figure 1
Figure 1c						Figure 1d
Concentration (g/L)	W*r (um/s)	v_mean (um/s)	v_std			Concentration (g/L)	k	k_err
0	8.66644	0.3231	0.076945			0	0.0314999	0.00710336
	18.0408	0.588933	0.0501631			0.0125	0.0239672	0.00276105
	28.0754	0.937583	0.0780621			0.025	0.000132904	0.00126882
	39.6559	1.29012	0.109121			0.0375	-0.0143751	0.00408409
	51.8726	1.69737	0.148655			0.05	-0.0330807	0.00919815
						0.1	-0.052452	0.0100077
Concentration (g/L)	W*r (um/s)	v_mean (um/s)	v_std			0.15	-0.026818	0.00651832
0.0125	14.6898	0.32675	0.0512782			0.2	-0.0175426	0.0093876
	22.9533	0.497337	0.0619601			0.25	-0.0212089	0.0141876
	32.4511	0.69765	0.0796894			0.3	-0.0184803	0.0074557
	47.8658	1.00645	0.0318548
Concentration (g/L)	W*r (um/s)	v_mean (um/s)	v_std
0.025	16.364	0.00516	0.0260563
	22.4109	-0.02003	0.0244524
	28.7227	-0.02744	0.0430168
	35.0181	-0.0196	0.0204113
	42.8036	0.02242	0.0810993
Concentration (g/L)	W*r (um/s)	v_mean (um/s)	v_std
0.0375	7.48954	-0.151008	0.0231853
	12.6506	-0.2368	0.0348954
	18.0054	-0.310375	0.120072
	26.7867	-0.447117	0.06158
	34.7448	-0.579583	0.0534728
Concentration (g/L)	W*r (um/s)	v_mean (um/s)	v_std
0.05	7.88616	-0.235692	0.0483006
	11.9242	-0.3278	0.0630125
	17.9802	-0.46555	0.0853657
	24.2085	-0.627775	0.114549
	30.9521	-0.8549	0.169658
Concentration (g/L)	W*r (um/s)	v_mean (um/s)	v_std
0.1	2.4735	-0.137217	0.0230764
	4.53405	-0.22595	0.0419304
	7.03177	-0.333167	0.0656066
	10.1068	-0.427933	0.116273
	13.7788	-0.663517	0.127328
	17.8353	-0.864033	0.153729
	22.1366	-1.09665	0.19079
	26.9513	-1.35983	0.217114
Concentration (g/L)	W*r (um/s)	v_mean (um/s)	v_std
0.15	0.36135	-0.03365	0.00428152
	0.777403	-0.0614125	0.00544621
	1.7496	-0.0912125	0.0119962
	3.18251	-0.133725	0.00850945
	4.46091	-0.168288	0.00791769
	6.15029	-0.215525	0.00915466
	8.63508	-0.270737	0.00836437
	11.5486	-0.342338	0.0179169
Concentration (g/L)	W*r (um/s)	v_mean (um/s)	v_std
0.2	0.666225	-0.0325	0.012175
	0.929625	-0.0559	0.0021
	1.3629	-0.0693	0.0107699
	2.33632	-0.0767667	0.0171888
	3.21	-0.0901333	0.016101
	4.25835	-0.108167	0.0200929
Concentration (g/L)	W*r (um/s)	v_mean (um/s)	v_std
0.25	0.85875	-0.0229667	0.00186619
	1.29308	-0.0254833	0.00235407
	1.61835	-0.0304333	0.00253351
	1.94936	-0.0384	0.00184282
	2.26372	-0.04655	0.00266064
	3.06683	-0.0582667	0.0084519
Concentration (g/L)	W*r (um/s)	v_mean (um/s)	v_std
0.3	0.113175	-0.0074	0.0002
	0.168637	-0.00786667	0.000920145
	0.209213	-0.00766667	0.00187581
	0.29835	-0.00998333	0.00162286
	0.4329	-0.0124667	0.0019159
	0.603094	-0.0168167	0.00160676
	0.8253	-0.0193167	0.0027723

## Sheet: Figure 2
Figure 2b					Figure 2c
c (g/L)	k	error			d/r	Fx/6πηωr^2
2.8um					0.1	-0.00105
0	0.0155907	0.00016071			0.15	-0.01509
0.025	-0.006611	0.00177753			0.2	-0.02196
0.05	-0.0279677	0.00710078			0.25	-0.02793
0.1	-0.03686	0.015552			0.4	-0.033
0.2	-0.018197	0.0159826			0.5	-0.0378
0.3	-0.0191923	0.00100454			0.75	-0.0421
					1	-0.045
4.5um					1.2	-0.0475
0	0.0314999	0.00710336			1.5	-0.0492
0.0125	0.0239672	0.00276105			2	-0.051
0.025	0.000132904	0.00126882
0.0375	-0.0143751	0.00408409
0.05	-0.0330807	0.00919815
0.1	-0.052452	0.0100077
0.15	-0.026818	0.00651832
0.2	-0.0175426	0.0093876
0.25	-0.0212089	0.0141876
0.3	-0.0184803	0.0074557
20um
0	0.111519	0.0316635
0.025	0.0244436	0.00431737
0.05	-0.0111061	0.0027643
0.1	-0.0226719	0.00377088
0.2	-0.0098647	0.00469656
0.3	-0.00875058	0.00435783
30um
0	0.185471	0.0480829
0.025	0.0500935	0.0113687
0.05	8.31411e-05	0.00221388
0.1	-0.0167925	0.0117081
0.2	-0.0071617	0.0054726
0.3	-0.00682575	0.00475113

## Sheet: Figure 3
Figure 3a
concentration (g/L)	0		0.5		1		2		5
w (rad/s)	k	error	k	error	k	error	k	error	k	error
2.51327	0.928404	0.0375132	0.761291	0.0812401	0.527819	0.018639	0.157001	0.00967236	0.0127581	0.00163516
5.02655	0.941667	0.0187566	0.755986	0.0859535	0.244928	0.00649747	0.0387223	0.00194113	0.00205059	0.000324874
10.0531	0.948298	0.0496253	0.755986	0.0859535	0.0864437	0.00248126	0.0136557	0.000262562	-0.0102346	0.000338139
20.1062	0.994718	0.0708046	0.543779	0.032824	0.022905	0.00223658	-0.0344491	0.000903685	-0.0305577	0.00632009
30.1593	1.00356	0.0437654	0.331573	0.0850965	-0.0304061	0.000849296	-0.0411648	0.000762235	-0.0308084	0.00072042
40.2124	1.01959	0.0332401	0.205575	0.00620316	-0.0359705	0.000997382	-0.0391171	0.000855504	-0.0273073	0.000557976
Figure 3b
concentration (g/L)	0		0.5		1		2		5
w (rad/s)	k	error	k	error	k	error	k	error	k	error
2.51327	0.99074	0.0117135	0.807711	0.0319963	0.675082	0.0233329	0.503858	0.0186635	0.101925	0.00178926
5.02655	1.00732	0.0292987	0.75267	0.032824	0.672844	0.0025205	0.290789	0.0104167	0.0344789	0.000691629
10.0531	0.981455	0.0422674	0.699619	0.0142615	0.5587	0.016412	0.0318975	0.000993115	0.00285763	0.00010029
20.1062	0.983942	0.030547	0.638278	0.0310158	0.188996	0.0203046	0.014274	0.000589544	-0.0534466	0.00284041
30.1593	0.975929	0.0116707	0.663146	0.0135364	0.0779196	0.00270728	-0.0219114	0.00129542	-0.0440771	0.00198401
40.2124	0.969022	0.0203384	0.688014	0.0155079	0.0596831	0.00366046	-0.0326641	0.000978473	-0.0375423	0.00107064
Figure 3c
1mm
concentration (g/L)	0.5			1			2			5
wi	k	error	wi	k	error	wi	k	error	wi	k	error
14.3257	0.761291	0.0812401	49.8382	0.527819	0.018639	154.365	0.157001	0.00967236	1036.47	0.0127581	0.00163516
28.6513	0.755986	0.0859535	99.6765	0.244928	0.00649747	308.731	0.0387223	0.00194113	2072.95	0.00205059	0.000324874
57.3026	0.755986	0.0859535	199.353	0.0864437	0.00248126	617.461	0.0136557	0.000262562	4145.9	-0.0102346	0.000338139
114.605	0.543779	0.032824	398.706	0.022905	0.00223658	1234.92	-0.0344491	0.000903685	8291.79	-0.0305577	0.00632009
171.908	0.331573	0.0850965	598.059	-0.0304061	0.000849296	1852.38	-0.0411648	0.000762235	12437.7	-0.0308084	0.00072042
229.211	0.205575	0.00620316	797.412	-0.0359705	0.000997382	2469.84	-0.0391171	0.000855504	16583.6	-0.0273073	0.000557976
2mm
concentration (g/L)	0.5			1			2			5
wi	k	error	wi	k	error	wi	k	error	wi	k	error
14.3257	0.809038	0.0496253	49.8382	0.809038	0.0496253	154.365	0.240415	0.00324874	1036.47	0.027933	0.000509393
28.6513	0.782512	0.0817581	99.6765	0.497359	0.0162437	308.731	0.104715	0.00122593	2072.95	0.00565478	0.000128297
57.3026	0.765933	0.0292837	199.353	0.175734	0.0124063	617.461	0.0242006	0.000422896	4145.9	0.00112456	0.000101433
114.605	0.731118	0.0387387	398.706	0.0431816	0.00085217	1234.92	-0.0263776	0.000556062	8291.79	-0.0328342	0.00108668
171.908	0.688566	0.180422	598.059	0.0262481	0.000428344	1852.38	-0.0459781	0.00267094	12437.7	-0.0320297	0.00129828
229.211	0.680553	0.0304118	797.412	-0.0256432	0.0016636	2469.84	-0.054295	0.00115457	16583.6	-0.0307451	0.00133089
4mm
concentration (g/L)	0.5			1			2			5
wi	k	error	wi	k	error	wi	k	error	wi	k	error
14.3257	0.807711	0.0319963	49.8382	0.675082	0.0233329	154.365	0.503858	0.0186635	1036.47	0.101925	0.00178926
28.6513	0.75267	0.032824	99.6765	0.672844	0.0025205	308.731	0.290789	0.0104167	2072.95	0.0344789	0.000691629
57.3026	0.699619	0.0142615	199.353	0.5587	0.016412	617.461	0.0318975	0.000993115	4145.9	0.00285763	0.00010029
114.605	0.638278	0.0310158	398.706	0.188996	0.0203046	1234.92	0.014274	0.000589544	8291.79	-0.0534466	0.00284041
171.908	0.663146	0.0135364	598.059	0.0779196	0.00270728	1852.38	-0.0219114	0.00129542	12437.7	-0.0440771	0.00198401
229.211	0.688014	0.0155079	797.412	0.0596831	0.00366046	2469.84	-0.0326641	0.000978473	16583.6	-0.0375423	0.00107064
8mm
concentration (g/L)	0.5			1			2			5
wi	k	error	wi	k	error	wi	k	error	wi	k	error
14.3257	0.79919	0.00628923	49.8382	0.732444	0.016691	154.365	0.637548	0.159615	1036.47	0.111243	0.00838492
28.6513	0.824622	0.0585843	99.6765	0.734268	0.051483	308.731	0.539237	0.160148	2072.95	0.0711224	0.00255677
57.3026	0.687185	0.0463165	199.353	0.763281	0.0175624	617.461	0.12124	0.027247	4145.9	0.0308197	0.00141861
114.605	0.790801	0.0293716	398.706	0.70911	0.0316464	1234.92	0.0405928	0.00839515	8291.79	0.00812033	0.000425048
171.908	0.754881	0.0419483	598.059	0.534109	0.0266063	1852.38	0.0149484	0.00934045	12437.7	0.00909062	0.00119614
229.211	0.523885	0.0139971	797.412	0.127034	0.00471654	2469.84	0.00233129	0.00112011	16583.6	0.00869964	0.000733523
Figure 3d
Wi	D	k	Wi	D	k	Wi	D	k	Wi	D	k	Wi	D	k	Wi	D	k	Wi	D	k
0.262	1.1	0.043	0.262	1.15	0.0392	0.262	1.2	0.0296	0.262	1.25	0.024	0.262	1.3	0.02241	0.262	1.35	0.01962	0.262	1.4	0.01734
0.465	1.1	0.0398	0.465	1.15	0.0382	0.465	1.2	0.0294	0.465	1.25	0.0234	0.465	1.3	0.0217	0.465	1.35	0.01948	0.465	1.4	0.01683
0.99052	1.1	0.0312	0.99052	1.15	0.0328	0.99052	1.2	0.0258	0.99052	1.25	0.01802	0.99052	1.3	0.0198	0.99052	1.35	0.01634	0.99052	1.4	0.01602
1.56685	1.1	0.0118	1.56685	1.15	0.0193	1.56685	1.2	0.0026	1.56685	1.25	0.0031	1.56685	1.3	-0.0154	1.56685	1.35	-0.0062	1.56685	1.4	-0.00196
2.12924	1.1	-0.0045	2.12924	1.15	-0.0159	2.12924	1.2	-0.0106	2.12924	1.25	-0.0304	2.12924	1.3	-0.0192	2.12924	1.35	-0.0084	2.12924	1.4	-0.0049
4.13292	1.1	-0.0153	4.13292	1.15	-0.04724	4.13292	1.2	-0.04293	4.13292	1.25	-0.0378	4.13292	1.3	-0.02224	4.13292	1.35	-0.0155	4.13292	1.4	-0.0131
5.12	1.1	-0.0406	5.12	1.15	-0.05172	5.12	1.2	-0.0461	5.12	1.25	-0.04154	5.12	1.3	-0.0283	5.12	1.35	-0.0248	5.12	1.4	-0.0166
6.29534	1.1	-0.0503	6.29534	1.15	-0.0542	6.29534	1.2	-0.0476	6.29534	1.25	-0.0426	6.29534	1.3	-0.0331	6.29534	1.35	-0.0266	6.29534	1.4	-0.0204
8.4888	1.1	-0.0516	8.4888	1.15	-0.0553	8.4888	1.2	-0.0493	8.4888	1.25	-0.0455	8.4888	1.3	-0.03634	8.4888	1.35	-0.0315	8.4888	1.4	-0.0285
10.1	1.1	-0.0531	10.1	1.15	-0.0541	10.1	1.2	-0.0507	10.1	1.25	-0.0463	10.1	1.3	-0.0386	10.1	1.35	-0.0344	10.1	1.4	-0.0289

## Sheet: Figure 4
Figure 4b
10.6			15
W (rad/s)	R (um)	error	W (rad/s)	R (um)	error
14.28	37.212	11.164	11.22	28.396	8.519
18.48	18.261	7.305	15.708	25.43	7.629
21.6662	16.876	6.75	19.635	15.794	4.738
25.1327	14.557	5.823	23.2711	8.024	2.407
28.5599	11.832	3.701	27.3182	6.686	2.006
31.4159	6.164	1.233	31.4159	5.832	1.75
34.9066	5.264	1.053	34.9066	6.556	1.967
39.2699	4.914	0.983

## Sheet: Supplementary Figure 1
Supplementary Figure 1a				Supplementary Figure 1b					Supplementary Figure 1c						Supplementary Figure 1d
t(s)	Sum of brightness (gray values)			H(A/m)	ω (rad/s)	error			Concentration (%)	Torque (pN·μm)	Mean ω (rad/s)	error			concentration (g/L)	η(Pa.s)	error
0	365764			475.226	1.7812	0.00537401			0	1.41142	3.85175	0.938915			0	0.001324	0.0002
0.005	365424			712.839	3.85175	0.938915			0	2.93813	8.01815	0.987419			0.0125	0.001672	0.000806
0.01	365179			950.452	8.01815	0.987419			0	4.57236	12.4779	1.5508			0.025	0.001977	0.000906
0.015	365069			1188.07	12.4779	1.5508			0	6.45837	17.6249	2.09256			0.0375	0.002473	0.001246
0.02	363178			1425.68	17.6249	2.09256			0	8.44798	23.0545	2.64333			0.05	0.003288	0.001665
0.025	363191			1663.29	23.0545	2.64333			0	10.8559	29.6258	2.92884			0.1	0.006473	0.003577
0.03	362533			1900.9	29.6258	2.92884			0	12.9636	35.3777	3.34165			0.15	0.015391	0.013955
0.035	363032			2138.52	35.3777	3.34165			0	15.7383	42.9498	5.20848			0.2	0.032998	0.022305
0.04	363959			2376.13	42.9498	5.20848									0.25	0.053348	0.026201
0.045	363781								0.00125	2.93813	6.52881	0.404403			0.3	0.16016	0.028234
0.05	362678								0.00125	4.57236	10.2014	0.553296
0.055	363771								0.00125	6.45837	14.4227	0.818583
0.06	364318								0.00125	8.44798	21.2737	1.25266
0.065	362148								0.00125	10.8559	24.3803	1.65065
0.07	361859								0.00125	12.9636	29.7713	1.991
0.075	361490								0.00125	15.7383	35.3112	2.42942
0.08	360292								0.00125	19.4984	40.6384	2.73515
0.085	360292
0.09	360759								0.0025	4.57236	12.7657	0.668726
0.095	361239								0.0025	6.45837	15.5636	0.936047
0.1	361442								0.0025	8.44798	19.0238	0.944431
0.105	360256								0.0025	10.8559	22.7042	1.26353
0.11	360862								0.0025	12.9636	26.5184	1.37407
0.115	361683								0.0025	15.7383	30.2097	1.59605
0.12	360470								0.0025	19.4984	33.495	1.67735
0.125	360082
0.13	360465								0.00375	2.93813	3.32868	0.588318
0.135	360210								0.00375	4.57236	5.62247	0.942503
0.14	360776								0.00375	6.45837	8.00242	2.6044
0.145	360825								0.00375	8.44798	11.9052	1.81495
0.15	361508								0.00375	10.8559	15.4421	2.64742
0.155	360754								0.00375	12.9636	19.7856	2.75096
0.16	359957								0.00375	15.7383	24.2193	3.32123
0.165	359729								0.00375	19.4984	28.4498	3.54884
0.17	359503								0.00375	22.7371	32.8259	4.04417
0.175	359785
0.18	359317								0.005	4.57236	3.50496	0.837984
0.185	359642								0.005	6.45837	5.29963	1.15858
0.19	359899								0.005	8.44798	7.99121	2.19618
0.195	359899								0.005	10.8559	10.7593	2.2763
0.2	359446								0.005	12.9636	13.7565	2.62042
0.205	359451								0.005	15.7383	17.2309	2.70841
0.21	359902								0.005	19.4984	20.7596	2.46452
0.215	361528								0.005	22.7371	25.0748	2.39285
0.22	362388								0.005	26.2017	28.6999	2.70717
0.225	360157								0.005	29.8921	33.2298	3.26778
0.23	360824
0.235	361508								0.01	4.57236	1.09933	0.125089
0.24	360457								0.01	6.45837	2.01513	0.0832244
0.245	361593								0.01	8.44798	3.12523	0.12874
0.25	361593								0.01	10.8559	4.49192	0.34977
0.255	361186								0.01	12.9636	6.1239	0.609766
0.26	360476								0.01	15.7383	7.92682	0.960694
0.265	360294								0.01	19.4984	9.8385	1.44858
0.27	361299								0.01	22.7371	11.9784	1.91744
0.275	361734								0.01	26.2017	14.1137	2.30095
0.28	360916								0.01	29.8921	16.3843	3.14205
0.285	360745
0.29	361479								0.015	4.57236	0.1606	0.0503306
0.295	361075								0.015	6.45837	0.345513	0.143655
0.3	360870								0.015	8.44798	0.7776	0.37845
0.305	361587								0.015	10.8559	1.41445	0.371855
0.31	361365								0.015	12.9636	1.98263	0.640701
0.315	360356								0.015	15.7383	2.73346	0.894899
0.32	360351								0.015	19.4984	3.83781	1.27791
0.325	361257								0.015	22.7371	5.1327	1.57598
0.33	361386								0.015	26.2017	5.9655	1.35802
0.335	361791								0.015	29.8921	8.22	1.01115
0.34	362391
0.345	363250								0.02	6.45837	0.237511	0.0871784
0.35	363621								0.02	8.44798	0.364522	0.0849363
0.355	364580								0.02	10.8559	0.585956	0.104348
0.36	364695								0.02	12.9636	0.955511	0.346063
0.365	365028								0.02	15.7383	1.39352	0.446978
0.37	365679								0.02	19.4984	1.82654	0.522268
0.375	366061								0.02	22.7371	2.39067	0.453431
0.38	365747								0.02	26.2017	2.90984	0.486004
0.385	365881								0.02	29.8921	3.64858	0.647543
0.39	366566
0.395	366857								0.025	6.45837	0.381667	0.092826
0.4	366506								0.025	8.44798	0.5747	0.0453808
0.405	367267								0.025	10.8559	0.719267	0.0476575
0.41	367329								0.025	12.9636	0.866383	0.0267794
0.415	366708								0.025	15.7383	1.0061	0.101305
0.42	368225								0.025	19.4984	1.36303	0.0271612
0.425	367585
0.43	368534								0.03	2.93813	0.0657	0.016807
0.435	368331								0.03	4.57236	0.0847333	0.029893
0.44	369044								0.03	6.45837	0.10995	0.0269795
0.445	368750								0.03	8.44798	0.159683	0.0318722
0.45	369201								0.03	10.8559	0.231758	0.0390632
0.455	368246								0.03	12.9636	0.319883	0.0561161
0.46	368164
0.465	368283
0.47	368271
0.475	368745
0.48	368367
0.485	368535
0.49	368426
0.495	368634
0.5	368805
0.505	367273
0.51	368537
0.515	368587
0.52	367171
0.525	366687
0.53	368397
0.535	367263
0.54	367700
0.545	368320
0.55	367905
0.555	368389
0.56	368401
0.565	369297
0.57	367984
0.575	368155
0.58	367831
0.585	367240
0.59	367333
0.595	369283
0.6	368515
0.605	368374
0.61	369512
0.615	369979
0.62	368412
0.625	368242
0.63	368238
0.635	367346
0.64	368460
0.645	368121
0.65	368361
0.655	368454
0.66	368439
0.665	367214
0.67	366593
0.675	367348
0.68	367732
0.685	366527
0.69	365576
0.695	366743
0.7	367429
0.705	366811
0.71	366809
0.715	367473
0.72	367133
0.725	367346
0.73	366787
0.735	365575
0.74	365850
0.745	366416
0.75	365507
0.755	365324
0.76	365437
0.765	365438
0.77	365158
0.775	365158
0.78	365455
0.785	365321
0.79	365308
0.795	365869
0.8	366694
0.805	366514
0.81	364915
0.815	365452
0.82	367286
0.825	367367
0.83	366511
0.835	366975
0.84	367576
0.845	366013
0.85	365950
0.855	366226
0.86	366091
0.865	365208
0.87	365054
0.875	365672
0.88	366033
0.885	365759
0.89	365483
0.895	365756
0.9	366207
0.905	367079
0.91	366153
0.915	364561
0.92	365539
0.925	365737
0.93	365737
0.935	365625
0.94	365378
0.945	366148
0.95	365508
0.955	365744
0.96	366359
0.965	366321
0.97	367498
0.975	366894
0.98	366720
0.985	366426
0.99	366504
0.995	366120
1	365712
1.005	365871
1.01	365254
1.015	366249
1.02	365057
1.025	366069
1.03	365483
1.035	365317
1.04	364488
1.045	364459
1.05	365091
1.055	365111
1.06	365131
1.065	365641
1.07	366245
1.075	366037
1.08	367753
1.085	366677
1.09	367861
1.095	368608
1.1	368053
1.105	368947
1.11	369050
1.115	368488
1.12	369616
1.125	368801
1.13	368450
1.135	368513
1.14	369154
1.145	369154
1.15	369941
1.155	368757
1.16	369558
1.165	368954
1.17	369467
1.175	369038
1.18	370472
1.185	369621
1.19	369161
1.195	368688
1.2	368945
1.205	368095
1.21	368097
1.215	369074
1.22	369074
1.225	369074
1.23	369096
1.235	369429
1.24	369279
1.245	369281
1.25	369277
1.255	369133
1.26	369189
1.265	368081
1.27	367317
1.275	368772
1.28	366533
1.285	366200
1.29	365755
1.295	365179
1.3	365179
1.305	363094
1.31	361353
1.315	361512
1.32	361915
1.325	361265
1.33	363298
1.335	362044
1.34	363249
1.345	362555
1.35	363526
1.355	364522
1.36	363561
1.365	363920
1.37	362922
1.375	362801
1.38	362768
1.385	359921
1.39	359256
1.395	359242
1.4	358921
1.405	358556
1.41	358773
1.415	359102
1.42	358808
1.425	358241
1.43	358862
1.435	358989
1.44	359446
1.445	359692
1.45	359245
1.455	359244
1.46	360261
1.465	360097
1.47	359716
1.475	359335
1.48	359518
1.485	359853
1.49	360860
1.495	360128
1.5	359923
1.505	359833
1.51	359833
1.515	360063
1.52	360063
1.525	359940
1.53	359333
1.535	360248
1.54	358623
1.545	360143
1.55	359035
1.555	359083
1.56	359572
1.565	359572
1.57	358964
1.575	358965
1.58	359804
1.585	359777
1.59	359868
1.595	359320
1.6	360547
1.605	361197
1.61	360297
1.615	360150
1.62	359624
1.625	360242
1.63	360691
1.635	360406
1.64	359691
1.645	359303
1.65	358708
1.655	359623
1.66	359623
1.665	360267
1.67	360267
1.675	360267
1.68	360220
1.685	360289
1.69	360166
1.695	360400
1.7	359318
1.705	359484
1.71	360268
1.715	360028
1.72	359928
1.725	360293
1.73	360606
1.735	360606
1.74	360917
1.745	362205
1.75	361518
1.755	362892
1.76	362411
1.765	363301
1.77	364814
1.775	364634
1.78	365622
1.785	366729
1.79	366600
1.795	366600
1.8	367732
1.805	367280
1.81	367574
1.815	367941
1.82	367937
1.825	368867
1.83	368594
1.835	369111
1.84	368922
1.845	369110
1.85	369602
1.855	368971
1.86	368733
1.865	369327
1.87	369420
1.875	369597
1.88	368856
1.885	369394
1.89	368323
1.895	368080
1.9	369008
1.905	368666
1.91	368626
1.915	368107
1.92	368255
1.925	368315
1.93	368306
1.935	368312
1.94	368404
1.945	367617
1.95	367770
1.955	367383
1.96	367748
1.965	367164
1.97	367067
1.975	367370
1.98	367264
1.985	366554
1.99	367803
1.995	366842
2	367202
2.005	367075
2.01	366506
2.015	367058
2.02	366473
2.025	365999
2.03	366229
2.035	366021
2.04	365926
2.045	366340
2.05	365278
2.055	364849
2.06	364849
2.065	364857
2.07	364446
2.075	365580
2.08	364846
2.085	364562
2.09	363842
2.095	363842
2.1	363749
2.105	364320
2.11	363985
2.115	363257
2.12	364661
2.125	363770
2.13	363410
2.135	363752
2.14	363496
2.145	363970
2.15	363097
2.155	363486
2.16	364729
2.165	364751
2.17	363810
2.175	363810
2.18	362925
2.185	362810
2.19	361956
2.195	361826
2.2	362763
2.205	362101
2.21	362767
2.215	363240
2.22	362484
2.225	363028
2.23	363552
2.235	362949
2.24	362675
2.245	363120
2.25	362960
2.255	362715
2.26	362497
2.265	361895
2.27	362219
2.275	363088
2.28	362290
2.285	362072
2.29	363145
2.295	363095
2.3	362592
2.305	362111
2.31	363372
2.315	363427
2.32	363148
2.325	364219
2.33	364398
2.335	364398
2.34	364189
2.345	364578
2.35	364373
2.355	363628
2.36	363834
2.365	363054
2.37	362824
2.375	363323
2.38	363323
2.385	363480
2.39	363480
2.395	363127
2.4	364135
2.405	363751
2.41	364783
2.415	365286
2.42	365309
2.425	365667
2.43	365077
2.435	365731
2.44	365244
2.445	366322
2.45	366557
2.455	365711
2.46	366446
2.465	367083
2.47	367467
2.475	366748
2.48	366746
2.485	366438
2.49	366874
2.495	366506
2.5	368191
2.505	368868
2.51	368945
2.515	368103
2.52	368788
2.525	368500
2.53	368726
2.535	368954
2.54	368112
2.545	368125
2.55	368125
2.555	368978
2.56	369096
2.565	368622
2.57	368141
2.575	367075
2.58	369353
2.585	368230
2.59	368687
2.595	368849
2.6	368631
2.605	368759
2.61	367971
2.615	368688
2.62	367850
2.625	368831
2.63	368101
2.635	368682
2.64	368064
2.645	368064
2.65	367424
2.655	367424
2.66	366529
2.665	367332
2.67	367543
2.675	367558
2.68	366172
2.685	365649
2.69	364413
2.695	364389
2.7	364260
2.705	364260
2.71	363622
2.715	362765
2.72	362854
2.725	362771
2.73	359628
2.735	361329
2.74	360138
2.745	360225
2.75	359508
2.755	360541
2.76	359840
2.765	359732
2.77	359732
2.775	359068
2.78	359411
2.785	358450
2.79	358253
2.795	358195
2.8	358462
2.805	358247
2.81	357641
2.815	357395
2.82	358866
2.825	357934
2.83	357521
2.835	357801
2.84	357806
2.845	358087
2.85	359458
2.855	358709
2.86	358647
2.865	359505
2.87	359832
2.875	360678
2.88	360223
2.885	359564
2.89	360088
2.895	359307
2.9	359626
2.905	360693
2.91	360400
2.915	360493
2.92	360629
2.925	360142
2.93	359688
2.935	359928
2.94	360252
2.945	359538
2.95	359939
2.955	360518
2.96	360384
2.965	360638
2.97	360313
2.975	359911
2.98	360969
2.985	359800
2.99	359810
2.995	359810
3	360305
3.005	360500
3.01	360100
3.015	359205
3.02	359162
3.025	359414
3.03	359300
3.035	359874
3.04	359863
3.045	359809
3.05	359232
3.055	359013
3.06	359161
3.065	359161
3.07	357739
3.075	360541
3.08	360936
3.085	360383
3.09	358777
3.095	359108
3.1	359997
3.105	359253
3.11	358906
3.115	360064
3.12	359198
3.125	359577
3.13	359400
3.135	360614
3.14	359593
3.145	361032
3.15	361032
3.155	363439
3.16	363508
3.165	365252
3.17	364955
3.175	365456
3.18	366404
3.185	368739
3.19	369226
3.195	370265
3.2	369398
3.205	369369
3.21	369842
3.215	369364
3.22	369032
3.225	368485
3.23	367991
3.235	367995
3.24	368754
3.245	368827
3.25	369601
3.255	369650
3.26	367652
3.265	367194
3.27	367194
3.275	367305
3.28	367760
3.285	366690
3.29	367423
3.295	366958
3.3	367332
3.305	367441
3.31	367247
3.315	367528
3.32	366698
3.325	365104
3.33	366268
3.335	366214
3.34	365423
3.345	366448
3.35	366448
3.355	365697
3.36	365077
3.365	363976
3.37	363538
3.375	364877
3.38	364952
3.385	362750
3.39	363489
3.395	364619
3.4	364619
3.405	363284
3.41	364177
3.415	364242
3.42	363935
3.425	362093
3.43	363000
3.435	362989
3.44	363111
3.445	362848
3.45	362962
3.455	363304
3.46	362613
3.465	362839
3.47	362925
3.475	361225
3.48	361865
3.485	361656
3.49	361559
3.495	361635
3.5	361635
3.505	361128
3.51	361666
3.515	361801
3.52	360443
3.525	360505
3.53	362497
3.535	362497
3.54	360196
3.545	361288
3.55	361080
3.555	361535
3.56	361900
3.565	361429
3.57	361429
3.575	361396
3.58	362197
3.585	361676
3.59	361354
3.595	361361
3.6	361951
3.605	361951
3.61	362402
3.615	362759
3.62	361847
3.625	362842
3.63	361874
3.635	361424
3.64	361971
3.645	362243
3.65	362055
3.655	362058
3.66	361317
3.665	360647
3.67	360647
3.675	360500
3.68	360001
3.685	361134
3.69	360363
3.695	361662
3.7	360643
3.705	360643
3.71	361005
3.715	361005
3.72	360765
3.725	360765
3.73	360591
3.735	360224
3.74	360224
3.745	360278
3.75	360346
3.755	360599
3.76	361643
3.765	361860
3.77	361729
3.775	362115
3.78	361263
3.785	362555
3.79	362555
3.795	362339
3.8	364770
3.805	363278
3.81	365192
3.815	365075
3.82	366326
3.825	366355
3.83	366333
3.835	365266
3.84	366370
3.845	366120
3.85	366066
3.855	366009
3.86	364753
3.865	365143
3.87	365514
3.875	366024
3.88	365959
3.885	366147
3.89	366352
3.895	365981
3.9	366834
3.905	366834
3.91	367848
3.915	366319
3.92	366096
3.925	367354
3.93	367354
3.935	367708
3.94	367633
3.945	368348
3.95	368211
3.955	367575
3.96	367640
3.965	368671
3.97	367849
3.975	366888
3.98	365645
3.985	364825
3.99	365468
3.995	363128
4	362810
4.005	362167
4.01	360457
4.015	360457
4.02	357934
4.025	357865
4.03	356070
4.035	357862
4.04	357652
4.045	357069
4.05	357824
4.055	357924
4.06	357017
4.065	357109
4.07	357109
4.075	357238
4.08	357238
4.085	357238
4.09	357238
4.095	356757
4.1	356757
4.105	356593
4.11	355044
4.115	355859
4.12	356745
4.125	356636
4.13	355058
4.135	358080
4.14	355982
4.145	356396
4.15	356478
4.155	356994
4.16	357678
4.165	357213
4.17	357436
4.175	357436
4.18	357897
4.185	357801
4.19	358011
4.195	357363
4.2	358624
4.205	358665
4.21	358844
4.215	358413
4.22	358251
4.225	357953
4.23	358358
4.235	357802
4.24	357730
4.245	357938
4.25	358234
4.255	357903
4.26	358148
4.265	358367
4.27	358869
4.275	358183
4.28	359379
4.285	357649
4.29	357988
4.295	357326
4.3	359321
4.305	359001
4.31	358135
4.315	358497
4.32	358497
4.325	357990
4.33	357658
4.335	359248
4.34	359057
4.345	358004
4.35	358047
4.355	358329
4.36	358702
4.365	358837
4.37	358004
4.375	358820
4.38	359076
4.385	359110
4.39	358959
4.395	358332
4.4	358332
4.405	358557
4.41	358556
4.415	358890
4.42	358854
4.425	359859
4.43	359732
4.435	358433
4.44	358128
4.445	357234
4.45	357555
4.455	358977
4.46	358737
4.465	356931
4.47	357114
4.475	358669
4.48	357601
4.485	358847
4.49	358691
4.495	360441
4.5	360849
4.505	362429
4.51	361969
4.515	362884
4.52	364275
4.525	363732
4.53	363200
4.535	364173
4.54	364173
4.545	366207
4.55	366895
4.555	366035
4.56	366742
4.565	366702
4.57	367444
4.575	367807
4.58	367879
4.585	367602
4.59	367604
4.595	367604
4.6	367796
4.605	367089
4.61	367089
4.615	367582
4.62	367744
4.625	366691
4.63	366707
4.635	366922
4.64	365873
4.645	366395
4.65	366853
4.655	365840
4.66	366556
4.665	366090
4.67	365879
4.675	366940
4.68	366094
4.685	365322
4.69	364580
4.695	364484
4.7	364520
4.705	364238
4.71	364413
4.715	364696
4.72	364815
4.725	364421
4.73	363709
4.735	363775
4.74	364577
4.745	364197
4.75	365680
4.755	364767
4.76	364981
4.765	364661
4.77	363585
4.775	364806
4.78	364028
4.785	362868
4.79	362849
4.795	362186
4.8	362917
4.805	363075
4.81	363211
4.815	363199
4.82	362938
4.825	362956
4.83	361563
4.835	362054
4.84	362771
4.845	363026
4.85	361351
4.855	362952
4.86	362149
4.865	362921
4.87	361990
4.875	362478
4.88	362846
4.885	362542
4.89	362084
4.895	361251
4.9	361251
4.905	362734
4.91	362734
4.915	362309
4.92	362124
4.925	362554
4.93	362770
4.935	363101
4.94	362524
4.945	362611
4.95	360655
4.955	363495
4.96	362819
4.965	361395
4.97	361816
4.975	362323
4.98	362323
4.985	361312
4.99	361580
4.995	361048
5	360619
5.005	361953
5.01	361715
5.015	362383
5.02	361499
5.025	362838
5.03	362407
5.035	362571
5.04	361443
5.045	361443
5.05	361416
5.055	361813
5.06	360633
5.065	360348
5.07	360419
5.075	361220
5.08	361779
5.085	361567
5.09	361687
5.095	362083
5.1	361216
5.105	361506
5.11	362860
5.115	362313
5.12	362002
5.125	362031
5.13	362481
5.135	362465
5.14	362201
5.145	361940
5.15	361596
5.155	361636
5.16	361711
5.165	361437
5.17	361680
5.175	362058
5.18	362303
5.185	361163
5.19	362543
5.195	365221
5.2	364854
5.205	363979
5.21	363979
5.215	364676
5.22	365807
5.225	365807
5.23	366451
5.235	365393
5.24	365346
5.245	366082
5.25	365638
5.255	366049
5.26	366049
5.265	366090
5.27	365554
5.275	364826
5.28	365441
5.285	365136
5.29	365849
5.295	365742
5.3	366343
5.305	366895
5.31	366659
5.315	366672
5.32	366453
5.325	367711
5.33	367307
5.335	366761
5.34	368372
5.345	366344
5.35	367743
5.355	367965
5.36	368096
5.365	368096
5.37	368162
5.375	368343
5.38	368321
5.385	367568
5.39	367518
5.395	367549
5.4	366527
5.405	366856
5.41	366856
5.415	366512
5.42	367447
5.425	367536
5.43	366308
5.435	365116
5.44	365332
5.445	365332
5.45	364264
5.455	365535
5.46	366017
5.465	365061
5.47	364278
5.475	364722
5.48	365262
5.485	363962
5.49	361878
5.495	361940
5.5	361513
5.505	361605
5.51	360502
5.515	360416
5.52	361206
5.525	359333
5.53	359147
5.535	357785
5.54	357678
5.545	358419
5.55	358472
5.555	358069
5.56	357892
5.565	358778
5.57	357993
5.575	357993
5.58	357916
5.585	357881
5.59	357951
5.595	358574
5.6	358237
5.605	358041
5.61	357751
5.615	357352
5.62	357638
5.625	358532
5.63	357009
5.635	357833
5.64	356729
5.645	356064
5.65	356710
5.655	356706
5.66	356706
5.665	357238
5.67	357018
5.675	357953
5.68	358325
5.685	358304
5.69	357286
5.695	357835
5.7	358557
5.705	358193
5.71	358034
5.715	357773
5.72	357788
5.725	357681
5.73	358359
5.735	357718
5.74	357753
5.745	358112
5.75	359752
5.755	359318
5.76	357049
5.765	357544
5.77	357304
5.775	357568
5.78	358627
5.785	357047
5.79	357927
5.795	357986
5.8	358475
5.805	357045
5.81	356640
5.815	357467
5.82	357919
5.825	356594
5.83	356896
5.835	357088
5.84	356187
5.845	356880
5.85	356627
5.855	356951
5.86	357124
5.865	357589
5.87	357340
5.875	357634
5.88	357604
5.885	357579
5.89	358282
5.895	357224
5.9	357882
5.905	358750
5.91	358438
5.915	358692
5.92	358713
5.925	358098
5.93	358731
5.935	359132
5.94	359132
5.945	359907
5.95	360251
5.955	361321
5.96	362575
5.965	363398
5.97	364169
5.975	365129
5.98	365023
5.985	366000
5.99	365568
5.995	365806
6	367109
6.005	366595
6.01	365967
6.015	365967
6.02	366468
6.025	366889
6.03	366863
6.035	365903
6.04	366157
6.045	366739
6.05	366977
6.055	366692
6.06	366523
6.065	365336
6.07	366256
6.075	366256
6.08	365537
6.085	365537
6.09	364902
6.095	365922
6.1	366107
6.105	364470
6.11	364562
6.115	363972
6.12	363503
6.125	363393
6.13	363725
6.135	364903
6.14	364188
6.145	364420
6.15	364215
6.155	364220
6.16	363257
6.165	363420
6.17	363703
6.175	363703
6.18	362385
6.185	363751
6.19	362909
6.195	362287
6.2	361897
6.205	363470
6.21	362572
6.215	363185
6.22	362274
6.225	362996
6.23	362943
6.235	361903
6.24	363017
6.245	361745
6.25	361745
6.255	361760
6.26	361997
6.265	361717
6.27	361419
6.275	362427
6.28	361898
6.285	361841
6.29	361988
6.295	360849
6.3	361102
6.305	361080
6.31	360970
6.315	360882
6.32	361115
6.325	360686
6.33	360686
6.335	360116
6.34	359655
6.345	360159
6.35	360464
6.355	361111
6.36	359399
6.365	359412
6.37	359767
6.375	359010
6.38	359543
6.385	360335
6.39	359119
6.395	359574
6.4	359737
6.405	359737
6.41	359954
6.415	361588
6.42	361522
6.425	360125
6.43	360732
6.435	360565
6.44	359530
6.445	360473
6.45	359115
6.455	360000
6.46	360336
6.465	360336
6.47	360733
6.475	361564
6.48	361262
6.485	360293
6.49	360348
6.495	360516
6.5	361428
6.505	360821
6.51	359455
6.515	360533
6.52	359564
6.525	360336
6.53	359781
6.535	359601
6.54	360576
6.545	360576
6.55	360705
6.555	360179
6.56	360743
6.565	360704
6.57	359929
6.575	360738
6.58	360262
6.585	360609
6.59	358695
6.595	359797
6.6	359797
6.605	360034
6.61	360034
6.615	361712
6.62	361712
6.625	361429
6.63	360331
6.635	360085
6.64	361015
6.645	362084
6.65	364004
6.655	363411
6.66	363431
6.665	363868
6.67	364660
6.675	364577
6.68	365233
6.685	363747
6.69	363747
6.695	363773
6.7	365034
6.705	364225
6.71	364697
6.715	364374
6.72	364665
6.725	365595
6.73	366507
6.735	364714
6.74	365367
6.745	366002
6.75	365940
6.755	366237
6.76	364898
6.765	364579
6.77	364579
6.775	366084
6.78	364082
6.785	364245
6.79	364251
6.795	364429
6.8	364667
6.805	364025
6.81	364021
6.815	364739
6.82	363052
6.825	363567
6.83	364856
6.835	363432
6.84	363698
6.845	363653
6.85	364182
6.855	362442
6.86	363006
6.865	362809
6.87	363126
6.875	362065
6.88	362842
6.885	361832
6.89	361704
6.895	361524
6.9	360824
6.905	360610
6.91	360089
6.915	360145
6.92	358912
6.925	358912
6.93	359199
6.935	357615
6.94	357127
6.945	356583
6.95	356060
6.955	355943
6.96	355400
6.965	355629
6.97	355837
6.975	356665
6.98	355778
6.985	354423
6.99	354416
6.995	354374
7	354033
7.005	354033
7.01	355078
7.015	354964
7.02	355353
7.025	354273
7.03	356206
7.035	354919
7.04	356465
7.045	355400
7.05	354231
7.055	354749
7.06	355314
7.065	355380
7.07	354214
7.075	355331
7.08	356080
7.085	355842
7.09	354615
7.095	355296
7.1	355478
7.105	355479
7.11	354333
7.115	354885
7.12	354583
7.125	355021
7.13	356172
7.135	356332
7.14	355552
7.145	355653
7.15	356139
7.155	354701
7.16	355166
7.165	354907
7.17	355888
7.175	355269
7.18	355210
7.185	355931
7.19	355394
7.195	355047
7.2	355507
7.205	354961
7.21	355003
7.215	355469
7.22	354522
7.225	354028
7.23	354675
7.235	355220
7.24	355527
7.245	355629
7.25	355993
7.255	355664
7.26	355820
7.265	355914
7.27	355905
7.275	355832
7.28	355832
7.285	355832
7.29	355284
7.295	354378
7.3	354925
7.305	355944
7.31	356071
7.315	357178
7.32	358185
7.325	358595
7.33	360526
7.335	359948
7.34	360628
7.345	360778
7.35	360235
7.355	360237
7.36	360623
7.365	363022
7.37	364757
7.375	365642
7.38	364722
7.385	364498
7.39	364446
7.395	364616
7.4	364121
7.405	365160
7.41	363800
7.415	364559
7.42	364559
7.425	365220
7.43	364800
7.435	363712
7.44	364967
7.445	364487
7.45	363510
7.455	363537
7.46	364781
7.465	364059
7.47	364251
7.475	363630
7.48	363915
7.485	362372
7.49	362739
7.495	363513
7.5	362696
7.505	362704
7.51	362513
7.515	362454
7.52	362949
7.525	362251
7.53	361903
7.535	362191
7.54	362272
7.545	362464
7.55	361460
7.555	361460
7.56	361593
7.565	361439
7.57	360923
7.575	361761
7.58	360506
7.585	360804
7.59	360202
7.595	360107
7.6	360695
7.605	360432
7.61	360706
7.615	360202
7.62	359827
7.625	360035
7.63	359342
7.635	358927
7.64	359638
7.645	359950
7.65	360617
7.655	360119
7.66	360489
7.665	360380
7.67	359724
7.675	359305
7.68	358372
7.685	357645
7.69	359461
7.695	357761
7.7	358349
7.705	357706
7.71	358452
7.715	359392
7.72	359392
7.725	358960
7.73	357651
7.735	357403
7.74	357521
7.745	358110
7.75	358146
7.755	358407
7.76	358389
7.765	357799
7.77	357211
7.775	357466
7.78	358317
7.785	358200
7.79	357974
7.795	358164
7.8	358135
7.805	358827
7.81	358874
7.815	358787
7.82	358357
7.825	357758
7.83	359177
7.835	358674
7.84	359330
7.845	359564
7.85	359104
7.855	359677
7.86	359729
7.865	358635
7.87	360043
7.875	360079
7.88	359538
7.885	359538
7.89	358927
7.895	358960
7.9	359228
7.905	358726
7.91	359094
7.915	358760
7.92	358749
7.925	358567
7.93	357828
7.935	358343
7.94	358623
7.945	358608
7.95	358370
7.955	358347
7.96	357720
7.965	359544
7.97	359470
7.975	360256
7.98	359827
7.985	361571
7.99	360261
7.995	361490
8	360887
8.005	361511
8.01	361307
8.015	361539
8.02	361539
8.025	361993
8.03	361167
8.035	362544
8.04	362672
8.045	363250
8.05	362717
8.055	362461
8.06	362473
8.065	361072
8.07	363236
8.075	362609
8.08	362026
8.085	363312
8.09	362249
8.095	361746
8.1	361274
8.105	361567
8.11	361320
8.115	362104
8.12	362609
8.125	362230
8.13	362907
8.135	361297
8.14	361912
8.145	363104
8.15	362647
8.155	362038
8.16	361967
8.165	362858
8.17	362778
8.175	363172
8.18	362931
8.185	362545
8.19	362682
8.195	361400
8.2	362028
8.205	361075
8.21	361351
8.215	359682
8.22	360002
8.225	360002
8.23	360159
8.235	359597
8.24	359597
8.245	357840
8.25	355857
8.255	356714
8.26	356531
8.265	355299
8.27	355657
8.275	355657
8.28	355635
8.285	354383
8.29	354670
8.295	353623
8.3	354233
8.305	354044
8.31	351612
8.315	352038
8.32	351790
8.325	352404
8.33	352714
8.335	352714
8.34	351979
8.345	350744
8.35	351112
8.355	351988
8.36	351745
8.365	352261
8.37	351765
8.375	352746
8.38	351469
8.385	352337
8.39	352337
8.395	353899
8.4	353712
8.405	352791
8.41	354140
8.415	354090
8.42	354149
8.425	354142
8.43	355015
8.435	355509
8.44	354530
8.445	353696
8.45	354799
8.455	354856
8.46	354844
8.465	355615
8.47	355615
8.475	354280
8.48	354254
8.485	353941
8.49	353690
8.495	354025
8.5	353955
8.505	353812
8.51	354036
8.515	354752
8.52	354279
8.525	354726
8.53	353758
8.535	353481
8.54	353047
8.545	353873
8.55	352721
8.555	354849
8.56	354083
8.565	354086
8.57	354451
8.575	353426
8.58	354176
8.585	354031
8.59	353305
8.595	354270
8.6	353814
8.605	353929
8.61	353934
8.615	353228
8.62	353718
8.625	354477
8.63	353547
8.635	352880
8.64	353318
8.645	353614
8.65	353614
8.655	354293
8.66	354785
8.665	354018
8.67	354420
8.675	354300
8.68	354252
8.685	354947
8.69	354463
8.695	355542
8.7	355692
8.705	356119
8.71	356349
8.715	356349
8.72	359342
8.725	358622
8.73	358657
8.735	358371
8.74	359547
8.745	359999
8.75	360212
8.755	360326
8.76	361653
8.765	361489
8.77	363089
8.775	363111
8.78	363979
8.785	363609
8.79	364173
8.795	364173
8.8	364486
8.805	364259
8.81	364328
8.815	362484
8.82	362133
8.825	361975
8.83	363023
8.835	363260
8.84	362548
8.845	362631
8.85	363053
8.855	362996
8.86	362698
8.865	362974
8.87	362974
8.875	362453
8.88	363849
8.885	363617
8.89	362329
8.895	362576
8.9	361806
8.905	362937
8.91	361592
8.915	361006
8.92	360653
8.925	361012
8.93	360336
8.935	360336
8.94	360722
8.945	360722
8.95	360802
8.955	361034
8.96	360299
8.965	360230
8.97	360696
8.975	360544
8.98	361353
8.985	360182
8.99	359501
8.995	358481
9	358481
9.005	358895
9.01	358090
9.015	359459
9.02	359658
9.025	358993
9.03	358675
9.035	358824
9.04	359325
9.045	358887
9.05	357532
9.055	358630
9.06	359570
9.065	358073
9.07	358754
9.075	358272
9.08	358711
9.085	357632
9.09	358214
9.095	359274
9.1	359455
9.105	357916
9.11	357974
9.115	358862
9.12	359127
9.125	358199
9.13	359217
9.135	358301
9.14	357664
9.145	357890
9.15	358488
9.155	359278
9.16	359802
9.165	359403
9.17	359353
9.175	359076
9.18	359483
9.185	358116
9.19	357844
9.195	356608
9.2	358366
9.205	357523
9.21	357217
9.215	359102
9.22	357217
9.225	357750
9.23	357973
9.235	357964
9.24	359685
9.245	359596
9.25	359975
9.255	358939
9.26	359000
9.265	359013
9.27	359000
9.275	358904
9.28	358862
9.285	357543
9.29	358069
9.295	358031
9.3	358520
9.305	358930
9.31	358930
9.315	358101
9.32	359078
9.325	359250
9.33	359943
9.335	359689
9.34	359746
9.345	359746
9.35	361212
9.355	360667
9.36	360419
9.365	360761
9.37	360991
9.375	361435
9.38	362030
9.385	361856
9.39	361856
9.395	361496
9.4	361191
9.405	361565
9.41	361682
9.415	361818
9.42	362024
9.425	360434
9.43	362265
9.435	362459
9.44	362310
9.445	362198
9.45	362578
9.455	362521
9.46	362869
9.465	362196
9.47	362195
9.475	362231
9.48	362848
9.485	362427
9.49	363083
9.495	363281
9.5	361779
9.505	361680
9.51	360547
9.515	361291
9.52	362033
9.525	362452
9.53	360441
9.535	360441
9.54	360701
9.545	360061
9.55	360295
9.555	360255
9.56	359472
9.565	359472
9.57	358471
9.575	357875
9.58	355751
9.585	355751
9.59	355883
9.595	357492
9.6	356466
9.605	355855
9.61	356109
9.615	356107
9.62	355625
9.625	356673
9.63	355175
9.635	355175
9.64	353947
9.645	351787
9.65	354261
9.655	354261
9.66	353216
9.665	351803
9.67	352403
9.675	351909
9.68	352321
9.685	351180
9.69	350932
9.695	350938
9.7	350711
9.705	350867
9.71	350989
9.715	350039
9.72	350546
9.725	350616
9.73	350320
9.735	350995
9.74	352645
9.745	350965
9.75	351143
9.755	352266
9.76	352696
9.765	351523
9.77	351084
9.775	351084
9.78	352588
9.785	352960
9.79	352864
9.795	351383
9.8	351820
9.805	351921
9.81	352468
9.815	351557
9.82	351692
9.825	352028
9.83	352038
9.835	351366
9.84	351736
9.845	352906
9.85	352263
9.855	352362
9.86	351527
9.865	351954
9.87	352582
9.875	351087
9.88	351060
9.885	351037
9.89	350866
9.895	350900
9.9	350135
9.905	351202
9.91	351284
9.915	351666
9.92	351666
9.925	351305
9.93	352075
9.935	352035
9.94	351337
9.945	351434
9.95	351880
9.955	352263
9.96	352201
9.965	352680
9.97	353265
9.975	354113
9.98	353853
9.985	353629
[truncated: 6,037 more rows]

## Sheet: Supplementary Figure 2
Supplementary Figure 2a				Supplementary Figure 2b					Supplementary Figure 2c				Supplementary Figure 2d
Time_s	Angle_rad			Concentration (g/L)	Mean_Time (s)	error			Time (s)	J (pa-1)			concentration (g/L)	time (s)
-1.755	-3.0218			0.025	0.18903	0.0377112			0	0.124275			0.5	5.7
-1.705	-2.93338			0.0375	0.299017	0.01892			0.000544	0.123446			1	19.83
-1.655	-2.84779			0.05	0.406343	0.0175911			0.001568	0.123515			2	61.42
-1.605	-2.75777			0.1	0.788725	0.0275844			0.002592	0.123288			5	412.4
-1.555	-2.66908			0.15	1.2014	0.0610162			0.003616	0.123083
-1.505	-2.58407			0.2	1.62	0.0381725			0.00464	0.123831
-1.455	-2.4878			0.25	2.15574	0.173213			0.005664	0.123514
-1.405	-2.40385			0.3	2.65636	0.221236			0.006688	0.124241
-1.355	-2.3189								0.007712	0.123403
-1.305	-2.23754								0.008736	0.124033
-1.255	-2.15983								0.00976	0.123318
-1.205	-2.07933								0.010784	0.123778
-1.155	-1.98886								0.011808	0.124145
-1.105	-1.90245								0.012832	0.123412
-1.055	-1.81166								0.013856	0.123594
-1.005	-1.72963								0.01488	0.122147
-0.955002	-1.65143								0.015904	0.123203
-0.905001	-1.5525								0.016928	0.123519
-0.855001	-1.48037								0.017952	0.123452
-0.805	-1.39083								0.018976	0.124206
-0.755001	-1.29754								0.02	0.123523
-0.705002	-1.21345								0.021024	0.123329
-0.655001	-1.12569								0.022048	0.123569
-0.605001	-1.04507								0.023072	0.122639
-0.555	-0.968239								0.024096	0.123029
-0.505001	-0.876183								0.02512	0.123489
-0.455002	-0.803871								0.026144	0.123103
-0.405001	-0.711502								0.027168	0.122004
-0.355001	-0.631771								0.028192	0.123537
-0.305	-0.551174								0.029216	0.122469
-0.255001	-0.46209								0.03024	0.122499
-0.205002	-0.372753								0.031264	0.123321
-0.155003	-0.280231								0.032288	0.122961
-0.105	-0.185295								0.033312	0.122641
-0.0550003	-0.10537								0.034336	0.122252
-0.00500107	-0.0148544								0.03536	0.122709
0	0								0.036384	0.123038
0.0999985	-0.272072								0.037408	0.123154
0.200001	-0.381664								0.038432	0.122916
0.299999	-0.445953								0.039456	0.122279
0.399998	-0.50177								0.04048	0.122811
0.5	-0.538918								0.042016	0.122959
0.599998	-0.570415								0.044064	0.122944
0.700001	-0.605644								0.046112	0.122988
0.799999	-0.62973								0.04816	0.123015
0.899998	-0.643482								0.050208	0.122893
1	-0.657803								0.052256	0.122661
1.1	-0.681438								0.054304	0.122648
1.2	-0.689262								0.056352	0.122728
1.3	-0.705753								0.0584	0.123059
1.4	-0.724953								0.060448	0.122631
1.5	-0.747387								0.062496	0.123022
1.6	-0.758068								0.064544	0.122336
1.7	-0.758533								0.066592	0.122762
1.8	-0.771717								0.06864	0.122044
1.9	-0.787464								0.070688	0.122687
2	-0.80135								0.072736	0.121629
2.1	-0.812317								0.074784	0.121945
2.2	-0.825092								0.076832	0.121864
2.3	-0.837414								0.07888	0.122987
2.4	-0.84676								0.080928	0.121534
2.5	-0.857204								0.082976	0.121377
2.6	-0.84182								0.085024	0.122086
2.7	-0.862282								0.087072	0.121303
2.8	-0.881645								0.08912	0.121341
2.9	-0.880085								0.091168	0.122056
3	-0.88802								0.093216	0.121919
3.1	-0.887127								0.095264	0.122405
3.2	-0.902046								0.097312	0.121881
3.3	-0.903263								0.09936	0.122358
3.4	-0.90382								0.101408	0.122002
3.5	-0.922592								0.103456	0.122374
3.6	-0.921024								0.105504	0.12158
3.7	-0.927719								0.107552	0.12043
3.8	-0.931656								0.1096	0.121102
3.9	-0.939545								0.111648	0.121259
4	-0.941631								0.113696	0.121435
4.1	-0.937965								0.115744	0.121064
4.2	-0.937874								0.117792	0.121519
4.3	-0.942398								0.11984	0.121333
4.4	-0.958996								0.121888	0.12214
4.5	-0.964962								0.12496	0.120463
4.6	-0.953537								0.129056	0.121018
4.7	-0.956139								0.133152	0.120746
4.8	-0.9622								0.137248	0.121474
4.9	-0.962605								0.141344	0.121023
5	-0.966145								0.14544	0.121071
5.1	-0.980759								0.149536	0.120525
5.2	-0.978519								0.153632	0.120951
5.3	-0.987038								0.157728	0.12117
5.4	-0.985691								0.161824	0.119942
5.5	-0.993568								0.16592	0.119783
5.6	-0.9991								0.170016	0.120183
5.7	-0.998318								0.174112	0.119717
5.8	-0.997749								0.178208	0.12059
5.9	-1.00779								0.182304	0.119752
6	-0.999561								0.1864	0.119252
									0.190496	0.119758
									0.194592	0.119238
									0.198688	0.118814
									0.202784	0.119658
									0.20688	0.119092
									0.210976	0.119477
									0.215072	0.119787
									0.219168	0.119094
									0.223264	0.118713
									0.22736	0.119111
									0.231456	0.119301
									0.235552	0.118984
									0.239648	0.118669
									0.243744	0.118569
									0.24784	0.118012
									0.251936	0.118367
									0.256032	0.118328
									0.260128	0.118561
									0.264224	0.118559
									0.26832	0.118201
									0.272416	0.117604
									0.276512	0.117232
									0.280608	0.117885
									0.284704	0.117648
									0.290848	0.117702
									0.29904	0.116281
									0.307232	0.117601
									0.315424	0.117277
									0.323616	0.116908
									0.331808	0.116587
									0.34	0.11691
									0.348192	0.116561
									0.356384	0.115923
									0.364576	0.116122
									0.372768	0.115472
									0.38096	0.115394
									0.389152	0.116381
									0.397344	0.114517
									0.405536	0.114674
									0.413728	0.116444
									0.42192	0.115002
									0.430112	0.114987
									0.438304	0.115303
									0.446496	0.113489
									0.454688	0.115175
									0.46288	0.11466
									0.471072	0.113444
									0.479264	0.113667
									0.487456	0.113857
									0.495648	0.113043
									0.50384	0.112993
									0.512032	0.11289
									0.520224	0.112914
									0.528416	0.112501
									0.536608	0.112963
									0.5448	0.112548
									0.552992	0.113031
									0.561184	0.111802
									0.569376	0.112501
									0.577568	0.112127
									0.58576	0.112018
									0.593952	0.111491
									0.602144	0.111333
									0.610336	0.110549
									0.622624	0.111563
									0.639008	0.110562
									0.655392	0.110538
									0.671776	0.110396
									0.68816	0.109582
									0.704544	0.109476
									0.720928	0.108862
									0.737312	0.109352
									0.753696	0.107999
									0.77008	0.108793
									0.786464	0.108352
									0.802848	0.10826
									0.819232	0.107358
									0.835616	0.107628
									0.852	0.106568
									0.868384	0.106213
									0.884768	0.105776
									0.901152	0.105912
									0.917536	0.105174
									0.93392	0.105048
									0.950304	0.10465
									0.966688	0.104369
									0.983072	0.103112
									0.999456	0.10376
									1.01584	0.102721
									1.03222	0.103443
									1.04861	0.103353
									1.06499	0.10234
									1.08138	0.10274
									1.09776	0.102307
									1.11414	0.101813
									1.13053	0.102394
									1.14691	0.10161
									1.1633	0.100918
									1.17968	0.10099
									1.19606	0.100679
									1.21245	0.100909
									1.22883	0.09908
									1.24522	0.099858
									1.2616	0.09931
									1.28618	0.098328
									1.31894	0.097385
									1.35171	0.097206
									1.38448	0.097044
									1.41725	0.09674
									1.45002	0.096319
									1.48278	0.095273
									1.51555	0.09477
									1.54832	0.094679
									1.58109	0.094216
									1.61386	0.093864
									1.64662	0.091778
									1.67939	0.091593
									1.71216	0.091811
									1.74493	0.091668
									1.7777	0.090172
									1.81046	0.089955
									1.84323	0.089356
									1.876	0.089036
									1.90877	0.088333
									1.94154	0.088431
									1.9743	0.086773
									2.00707	0.088057
									2.03984	0.085862
									2.07261	0.086552
									2.10538	0.086136
									2.13814	0.084984
									2.17091	0.084669
									2.20368	0.083869
									2.23645	0.084002
									2.26922	0.083293
									2.30198	0.082772
									2.33475	0.082612
									2.36752	0.081668
									2.40029	0.081843
									2.43306	0.080765
									2.46582	0.080661
									2.49859	0.079893
									2.53136	0.079654
									2.56413	0.079031
									2.61328	0.078558
									2.67882	0.077158
									2.74435	0.077083
									2.80989	0.075441
									2.87542	0.074929
									2.94096	0.073323
									3.0065	0.073736
									3.07203	0.072626
									3.13757	0.071236
									3.2031	0.070126
									3.26864	0.069573
									3.33418	0.069157
									3.39971	0.068392
									3.46525	0.06773
									3.53078	0.066352
									3.59632	0.065887
									3.66186	0.065029
									3.72739	0.064061
									3.79293	0.064051
									3.85846	0.063082
									3.924	0.062016
									3.98954	0.061276
									4.05507	0.060758
									4.12061	0.059729
									4.18614	0.058944
									4.25168	0.058677
									4.31722	0.057843
									4.38275	0.057231
									4.44829	0.056941
									4.51382	0.05695
									4.57936	0.055024
									4.6449	0.055734
									4.71043	0.054238
									4.77597	0.053214
									4.8415	0.053263
									4.90704	0.052531
									4.97258	0.051466
									5.03811	0.051209
									5.10365	0.049844
									5.16918	0.048702
									5.26749	0.04928
									5.39856	0.04747
									5.52963	0.047237
									5.6607	0.04615
									5.79178	0.04532
									5.92285	0.044113
									6.05392	0.043181
									6.18499	0.041678
									6.31606	0.041993
									6.44714	0.040078
									6.57821	0.039235
									6.70928	0.038808
									6.84035	0.036759
									6.97142	0.03795
									7.1025	0.034997
									7.23357	0.03551
									7.36464	0.034672
									7.49571	0.032898
									7.62678	0.031491
									7.75786	0.031281
									7.88893	0.031097
									8.02	0.030543
									8.15107	0.02978
									8.28214	0.028713
									8.41322	0.028261
									8.54429	0.028543
									8.67536	0.027233
									8.80643	0.0263
									8.9375	0.025813
									9.06858	0.025697
									9.19965	0.024486
									9.33072	0.024503
									9.46179	0.023136
									9.59286	0.022647
									9.72394	0.022079
									9.85501	0.02106
									9.98608	0.022183
									10.1172	0.0216
									10.2482	0.020162
									10.3793	0.020301
									10.5759	0.020036
									10.838	0.018061
									11.1002	0.017168
									11.3623	0.016657
									11.6245	0.016594
									11.8866	0.015525
									12.1488	0.01461
									12.4109	0.014581
									12.6731	0.012851
									12.9352	0.012273
									13.1973	0.012231
									13.4595	0.011859
									13.7216	0.011305
									13.9838	0.010101
									14.2459	0.009964
									14.5081	0.009584
									14.7702	0.009369
									15.0324	0.008934
									15.2945	0.00857
									15.5566	0.007706
									15.8188	0.007997
									16.0809	0.007894
									16.3431	0.006939
									16.6052	0.00655
									16.8674	0.006672
									17.1295	0.005718
									17.3916	0.006725
									17.6538	0.005199
									17.9159	0.005352
									18.1781	0.004709
									18.4402	0.004647
									18.7024	0.004548
									18.9645	0.004955
									19.2267	0.004039
									19.4888	0.004037
									19.7509	0.00379
									20.0131	0.004297
									20.2752	0.002525
									20.5374	0.003654
									20.7995	0.003259
									21.1927	0.002277
									21.717	0.002756
									22.2413	0.002464
									22.7656	0.002267
									23.2899	0.002389
									23.8142	0.001905
									24.3385	0.002076
									24.8628	0.002438
									25.387	0.001788
									25.9113	0.001253
									26.4356	0.000844
									26.9599	0.002014
									27.4842	0.000806
									28.0085	0.001434
									28.5328	0.001257
									29.0571	0.001094
									29.5813	0.000885
									30.1056	0.000338
									30.6299	0.000959
									31.1542	0.000466
									31.6785	0.000487
									32.2028	0.000419
									32.7271	0.000171
									33.2514	0.000166
									33.7756	0.000121
									34.2999	0.00092
									34.8242	0.001277
									35.3485	0.000231
									35.8728	0.000538
									36.3971	0.000425
									36.9214	0.000321
									37.4457	0.000268
									37.97	0.000315
									38.4942	0.000457
									39.0185	0.000977
									39.5428	0.000961
									40.0671	0.000153
									40.5914	0.000355
									41.1157	0.000449
									41.64	0.000329
									42.4264	0.000135
									43.475	0.00034
									44.5236	0.000643
									45.5721	0.000133
									46.6207	0.000654
									47.6693	9.3e-05
									48.7179	8.1e-05
									49.7664	3.2e-05
									50.815	4.3e-05
									51.8636	8.6e-05
									52.9122	9.4e-05
									53.9607	0.000166
									55.0093	8.8e-05
									56.0579	0.000329
									57.1065	0.000433
									58.155	0.0001
									59.2036	0.000321
									60.2522	8.2e-05
									61.3008	0.000653
									62.3493	9.6e-05
									63.3979	0.000346
									64.4465	0.000847
									65.4951	0.000743
									66.5436	0.00035
									67.5922	7.8e-05
									68.6408	0.000133
									69.6894	9.6e-05
									70.738	7.1e-05
									71.7865	0.000353
									72.8351	0.000466
									73.8837	9.2e-05
									74.9323	0.000653
									75.9808	8.3e-05
									77.0294	0.000271
									78.078	0.000314
									79.1266	1.1e-05
									80.1751	0.000339
									81.2237	0.000732
									82.2723	4.2e-05
									83.3209	0.000358
									84.8937	0.000497
									86.9909	0.000144
									37.828	0
									37.9457	0
									38.0634	0.00075637
									38.1811	0.00049612
									38.2988	0.000195052
									38.4164	0.000503143
									38.5341	0
									38.6518	6.25364e-05
									38.7695	0
									38.8872	0.000509508
									39.0048	0.00087278
									39.1225	0
									39.2402	0.000669445
									39.3579	0.000152334
									39.4756	0.000761182
									39.5932	0.000611807
									39.7109	0
									39.8286	0.00107183
									39.9463	0
									40.0639	0.000217115
									40.1816	0.000898381
									40.2993	0
									40.417	0
									40.5347	0
									40.6523	0.000178886
									40.77	0.000388525
									40.8877	0
									41.0054	0.000312258
									41.1231	0.0011786
									41.2407	0.000866458
									41.3584	0.000952682
									41.4761	0.000359169
									41.5938	0
									41.7114	0.000267681
									41.8291	0.00042001
									41.9468	0.000595749
									42.0645	0.000456153
									42.1822	0
									42.2998	0
									42.4175	0
									42.5352	0
									42.6529	0.000322998
									42.7706	0.00084203
									42.8882	1.95208e-05
									43.0059	0.000527154
									43.1236	0
									43.2413	0.000732113
									43.359	0.000100008
									43.4766	0.000681755
									43.5943	0.000377581
									43.712	0
									43.8297	0
									43.9473	0
									44.065	0
									44.1827	0
									44.3004	0
									44.4181	0.0005084
									44.5357	4.39623e-05
									44.6534	0.000393524
									44.7711	0.000428493
									44.8888	0.00018254
									45.0065	0
									45.1241	0.000332139
									45.2418	0
									45.3595	0
									45.4772	0.00052942
									45.5949	0.00126462
									45.7125	0
									45.8302	4.79492e-05
									45.9479	0.000655242
									46.0656	0
									46.1832	0
									46.3009	0
									46.4186	0.000559808
									46.5363	0.00172906
									46.654	0.00164071
									46.7716	0.000542096
									46.8893	0.000353658
									47.007	0
									47.1247	0
									47.2424	0
									47.36	0.00011963
									47.4777	7.87931e-05
									47.5954	0.000857801
									47.7131	8.43518e-05
									47.8307	0.000828965
									47.9484	0.000412546
									48.0661	0.000430763
									48.1838	0
									48.3015	0.000422916
									48.4191	0.000353804
									48.5368	0
									48.6545	0.000215658
									48.7722	0.000250752
									48.8899	0.000299036
									49.0075	0.000384222
									49.1252	0.000607292
									49.2429	6.22366e-05
									49.3606	0.0002929
									49.4783	2.639e-05
									49.5959	0.000513588
									49.7136	0
									49.8313	0.000546284
									49.949	0
									50.0666	0.000461166
									50.1843	0
									50.302	0.000172478
									50.4197	0
									50.5374	0
									50.655	0.000175344
									50.7727	0.000450768
									50.8904	0.000459185
									51.0081	0.000192065
									51.1258	0.00064294
									51.2434	0.000202472
									51.3611	0.000625163
									51.4788	0.000963572
									51.5965	0
									51.7141	0
									51.8318	0.000638538
									51.9495	0
									52.0672	0.000251939
									52.1849	0.000795576
									52.3025	0
									52.4202	0
									52.5379	5.75173e-05
									52.6556	0.00010625
									52.7733	0.000273225
									52.8909	0.000263898
									53.0086	0
									53.1263	0
									53.244	0
									53.3617	0
									53.4793	0
									53.597	0.000396191
									53.7147	0
									53.8324	0.000131165
									53.95	0
									54.0677	0.000156744
									54.1854	0.000449975
									54.3031	0.000579933
									54.4208	0
									54.5384	0
									54.6561	0.000400605
									54.7738	0
									54.8915	3.68834e-05
									55.0092	0.000622428
									55.1268	0.000920946
									55.2445	0
									55.3622	0
									55.4799	4.97821e-05
									55.5976	0.000342794
									55.7152	0.000678139
									55.8329	0.000290748
									55.9506	0
									56.0683	0.000507804
									56.1859	0.000297238
									56.3036	0
									56.4213	0.00030309
									56.539	0.000106953
									56.6567	0.000917726
									56.7743	0
									56.892	0.000639222
									57.0097	0.000598779
									57.1274	0
									57.2451	0.000345534
									57.3627	0.000454497
									57.4804	0.000823811
									57.5981	0
									57.7158	0
									57.8334	8.52978e-05
									57.9511	0
									58.0688	0
									58.1865	0
									58.3042	0.000354365
									58.4218	0
									58.5395	0.00150531
									58.6572	0.000409964
									58.7749	0.000411483
									58.8926	0
									59.0102	0
									59.1279	0.00041126
									59.2456	0.000593774
									59.3633	0.000733354
									59.481	0.000691266
									59.5986	0.000549858
									59.7163	0
									59.834	0
									59.9517	0
									60.0693	0
									60.187	0.000199494
									60.3047	0
									60.4224	0
									60.5401	0
									60.6577	4.9833e-05
									60.7754	0
									60.8931	0
									61.0108	0
									61.1285	0
									61.2461	0
									61.3638	0.000156798
									61.4815	0.000218748
									61.5992	0
									61.7168	0
									61.8345	0
									61.9522	0.000273961
									62.0699	0.000106861
									62.1876	0.00043253
									62.3052	0
									62.4229	0
									62.5406	0
									62.6583	4.68844e-05
									62.776	0
									62.8936	0.000383133
									63.0113	0
									63.129	4.22589e-05
									63.2467	0
									63.3644	0
									63.482	0
									63.5997	0.000200839
									63.7174	0.000167796
									63.8351	0
									63.9527	0.000237939
									64.0704	0.000401368
									64.1881	0
									64.3058	0.000509591
									64.4235	0
									64.5411	0
									64.6588	9.49638e-05
									64.7765	0.000329847
									64.8942	0.000232584
									65.0119	0.000150258
									65.1295	0.00029713
									65.2472	0
									65.3649	0.000344457
									65.4826	0.000312398
									65.6003	0
									65.7179	0
									65.8356	0.000473229
									65.9533	0
									66.071	0
									66.1886	0
									66.3063	0.000465247
									66.424	0
									66.5417	0.000391479
									66.6594	0.000401018
									66.777	0.000255963
									66.8947	0
									67.0124	0
									67.1301	0.000456185
									67.2478	0.000206027
									67.3654	6.19933e-05
									67.4831	9.13493e-05
									67.6008	0.000204808
									67.7185	0.000183763
									67.8361	0.000599386
									67.9538	0.000332165
									68.0715	4.45422e-05
									68.1892	0.000490354
									68.3069	0.000949103
									68.4245	0.000126848
									68.5422	0.000495053
									68.6599	0
									68.7776	0.000575283
									68.8953	0
									69.0129	0
									69.1306	0.000342733
									69.2483	0
									69.366	0
									69.4837	0
									69.6013	0
									69.719	0.00027371
									69.8367	0
									69.9544	0
									70.072	0
									70.1897	0.000939676
									70.3074	0
									70.4251	0
									70.5428	0.000129759
									70.6604	0
									70.7781	0
									70.8958	4.99821e-05
									71.0135	0.00104534
									71.1312	0.000149835
									71.2488	0.000157177
									71.3665	0.000389744
									71.4842	0.000520257
									71.6019	0
									71.7195	0.00017888
									71.8372	0
									71.9549	0.000237706
									72.0726	0
									72.1903	0
									72.3079	0.00010344
									72.4256	0
									72.5433	0.000638686
									72.661	0
									72.7787	0
									72.8963	0.000339435
									73.014	0.000659644
									73.1317	8.90553e-05
									73.2494	0
									73.3671	0.000521242
									73.4847	0
									73.6024	0
									73.7201	0
									73.8378	0.000771163
									73.9554	0.0010301
									74.0731	0.000108078
									74.1908	4.65017e-05
									74.3085	0
									74.4262	0
									74.5438	0.000375248
									74.6615	0
									74.7792	0
									74.8969	0
									75.0146	0
									75.1322	0
									75.2499	0
									75.3676	0.000104743
									75.4853	0.000139379
									75.603	0.00041284
									75.7206	0
									75.8383	0.000794635
									75.956	0
									76.0737	0.000268608
									76.1913	0
									76.309	0.000853859
									76.4267	0
									76.5444	0.000464247
									76.6621	0
									76.7797	0.000472626
									76.8974	0.000545751
									77.0151	0
									77.1328	0
									77.2505	0
									77.3681	0
									77.4858	0
									77.6035	0
									77.7212	0
									77.8388	0.000145836
									77.9565	0
									78.0742	0
									78.1919	0
									78.3096	0
									78.4272	0
									78.5449	0
									78.6626	0.000771741
									78.7803	0
									78.898	0.000270938
									79.0156	0
									79.1333	0.000988305
									79.251	4.74358e-06
									79.3687	0.00058257
									79.4864	0.000385743
									79.604	0
									79.7217	0.000157493
									79.8394	0
									79.9571	5.66139e-05
									80.0747	0.000428012
									80.1924	0
									80.3101	0
									80.4278	0
									80.5455	0.000380309
									80.6631	0
									80.7808	0
									80.8985	0
									81.0162	0
									81.1339	0.000345146
									81.2515	0.000538776
									81.3692	0
									81.4869	0
									81.6046	0
									81.7222	0
									81.8399	0
									81.9576	0
									82.0753	0
									82.193	0.000802598
									82.3106	0.000369118
									82.4283	0
									82.546	0
									82.6637	7.85622e-05
									82.7814	0.000173226
									82.899	0.000222354
									83.0167	0
									83.1344	0
									83.2521	0.000784041
									83.3698	0
									83.4874	2.17722e-05
									83.6051	0.000346814
									83.7228	1.3232e-05
									83.8405	0
									83.9581	0.000817872
									84.0758	0
									84.1935	0.00023525
									84.3112	0.000752971
									84.4289	0
									84.5465	0
									84.6642	0
									84.7819	0.001216
									84.8996	0.000811179
									85.0173	0
									85.1349	0
									85.2526	0
									85.3703	0.000768771
									85.488	0
									85.6057	0
									85.7233	0
									85.841	0
									85.9587	0
									86.0764	0.000353751
									86.194	0
									86.3117	0
									86.4294	0
									86.5471	0
									86.6648	0
									86.7824	0
									86.9001	0
									87.0178	0.000404395
									87.1355	0.000244651
									87.2532	0
									87.3708	0.000165608
									87.4885	0
									87.6062	0
									87.7239	0
									87.8415	0.000103549
									87.9592	2.67416e-05
									88.0769	0
									88.1946	0
									88.3123	0
									88.4299	0
									88.5476	0
									88.6653	0.000327219
									88.783	0.000647955
									88.9007	0.000503592
									89.0183	0.000193494
									89.136	0.000541286
									89.2537	0.000591329
									89.3714	0.000277433
									89.4891	0.000997808
									89.6067	0
									89.7244	0.000174028
									89.8421	0
									89.9598	0
									90.0774	0
									90.1951	0
									90.3128	0
									90.4305	0
									90.5482	0
									90.6658	0.000778528
									90.7835	0.000263982
									90.9012	0
									91.0189	0.00058436
									91.1366	0
									91.2542	0
									91.3719	0.000265599
									91.4896	0.000612571
									91.6073	0.000145856
									91.7249	0.000201975
									91.8426	0
									91.9603	0
									92.078	0
									92.1957	0
									92.3133	0.000366607
									92.431	0
									92.5487	0
									92.6664	0
									92.7841	0.000207514
									92.9017	0.000629554
									93.0194	0.000888214
									93.1371	0.00104581
									93.2548	0
									93.3725	0
									93.4901	0.00097106
									93.6078	0.000187689
									93.7255	0
									93.8432	0.000700597
									93.9608	0
									94.0785	0
									94.1962	0
									94.3139	0.000559477
									94.4316	0.000978411
									94.5492	0.00037095
									94.6669	0.000748557
									94.7846	0.000781758
									94.9023	0.00034831
									95.02	0
									95.1376	0.000453959
									95.2553	0.000165037
									95.373	0
									95.4907	0
									95.6084	0.000747931
									95.726	0
									95.8437	0.000161906
									95.9614	0
									96.0791	0.000280005
									96.1967	0
									96.3144	0
									96.4321	0.000110872
									96.5498	0
									96.6675	0.000654623
									96.7851	0.000260575
									96.9028	0
									97.0205	0
									97.1382	0
									97.2559	0
									97.3735	0.00109192
									97.4912	0.00015388
									97.6089	0
									97.7266	0.000167367
									97.8442	0.000364382
									97.9619	0
									98.0796	0.000263397
									98.1973	0.000714084
									98.315	0.000114079
									98.4326	0
									98.5503	0
									98.668	3.50676e-05
									98.7857	0
									98.9034	0
									99.021	0
									99.1387	0
									99.2564	0.000232759
									99.3741	0
									99.4918	3.48185e-05
									99.6094	0
									99.7271	0.000501171
									99.8448	0
									99.9625	0
									100.08	8.4937e-05
									100.198	0.000447452
									100.316	0
									100.433	1.34139e-05
									100.551	0
									100.669	0
									100.786	0
									100.904	0
									101.022	0
									101.139	0
									101.257	0
									101.375	0.000166575
									101.492	0.000347262
									101.61	0
									101.728	0.000995058
									101.845	0
									101.963	0
									102.081	0.000817386
									102.198	0
									102.316	0
									102.434	0
									102.551	0
									102.669	0
									102.787	0
									102.904	0
									103.022	0.000433606
									103.14	0
									103.257	0.000634563
									103.375	0
									103.493	0
									103.611	0.000147448
									103.728	0.000660148
									103.846	0
									103.964	0.000617686
									104.081	0
									104.199	0
									104.317	0
									104.434	0.000535363
									104.552	0
									104.67	0
									104.787	0
									104.905	0
									105.023	0
									105.14	7.16651e-05
									105.258	0.000118019
									105.376	0
									105.493	0.000170397
									105.611	0.000257497
									105.729	0
									105.846	0
									105.964	0
									106.082	0.000155171
									106.199	0.000823079
									106.317	0.000374573
									106.435	0
									106.552	0.000288244
									106.67	9.25487e-05
									106.788	0.000286441
									106.906	6.16342e-05
									107.023	4.78125e-06
									107.141	0.000794916
									107.259	6.15865e-05
									107.376	0.000319209
									107.494	0.000389013
									107.612	0.00066348
									107.729	0
									107.847	0.000314238
									107.965	3.27979e-05
									108.082	0
									108.2	0
									108.318	0.000302166
									108.435	0
									108.553	0.000791638
									108.671	0.000941905
									108.788	0
									108.906	0
									109.024	0.000230811
									109.141	0.00020144
									109.259	0.000692494
									109.377	0
									109.494	0.000797116
									109.612	0
									109.73	4.01743e-05
									109.847	0.000161745
									109.965	0
									110.083	2.95948e-05
									110.201	0
									110.318	0.000428847
									110.436	0.000272844
									110.554	0.000926876
									110.671	0.000498049
									110.789	5.14461e-05
									110.907	0
									111.024	0
									111.142	0
									111.26	0.00119498
									111.377	3.86232e-05
									111.495	0.000187804
									111.613	0.000197782
									111.73	0
									111.848	0
									111.966	0.00104573
									112.083	0.000179547
									112.201	0
									112.319	0
									112.436	0.000796911
									112.554	7.76031e-05
									112.672	8.92981e-05
									112.789	0
									112.907	0
									113.025	0
									113.142	0
									113.26	3.57408e-05
									113.378	7.78106e-05
									113.496	0
									113.613	0.000365508
									113.731	0
									113.849	0.000117212
									113.966	0
									114.084	0
									114.202	0
									114.319	0.000412235
									114.437	9.70668e-05
									114.555	0.000148846
									114.672	0
									114.79	0
									114.908	0.000286419
									115.025	0.000222609
									115.143	0
									115.261	0
									115.378	0.000507984
									115.496	0
									115.614	0
									115.731	0.000189418
									115.849	0
									115.967	0.000106418
									116.084	0.000234032
									116.202	0
									116.32	7.36917e-06
									116.438	0
									116.555	0.000201905
									116.673	0.000152627
									116.791	0
									116.908	6.59297e-05
									117.026	0

## Sheet: Supplementary Figure 3
Supplementary Figure 3
frame (1/40 s)	h/r
1	1.00045
2	1.00049
3	1.0001
4	1.00042
5	1.00054
6	1.00123
7	1.00123
8	0.998525
9	1.00362
10	1.00332
11	1.001
12	1.00337
13	1.00335
14	1.00099
15	1.00045
16	1.0013
17	1.00163
18	1.00058
19	1.00151
20	1.00012
21	0.99989
22	1.00036
23	1.00055
24	1.00341
25	1.00145
26	1.00044
27	1.00133
28	1.00036
29	1.00071
30	1.00039
31	0.999896
32	0.999767
33	0.999808
34	1.00029
35	1.00026
36	0.998012
37	0.997585
38	0.997644
39	0.999942
40	0.999926
41	0.999567
42	0.999614
43	0.998871
44	0.999656
45	1.00003
46	1.0006
47	0.998716
48	0.999975
49	0.997719
50	0.998092
51	0.998723
52	1.00034
53	0.999026
54	0.999469
55	0.999591
56	0.998838
57	0.99952
58	0.999227
59	0.999501
60	0.999088
61	1.00041
62	0.9985
63	1.00039
64	0.999302
65	0.997908
66	1.00206
67	0.999114
68	0.999104
69	0.997992
70	0.999768
71	0.999576
72	1.0003
73	0.999809
74	0.998939
75	0.999202
76	0.999198
77	0.998705
78	0.998012
79	0.999115
80	0.998924
81	0.997633
82	0.999048
83	0.999714
84	1.00137
85	0.999414
86	0.999254
87	0.999495
88	0.999476
89	0.999488
90	0.998891
91	0.9989
92	0.999016
93	0.998939
94	0.999513
95	0.999426
96	0.99941
97	0.999409
98	0.999467
99	0.999616
100	0.999625
101	0.999657
102	0.999375
103	0.999476
104	0.999481
105	0.999453
106	0.998201
107	0.999555
108	0.999719
109	0.999724
110	0.999503
111	0.999496
112	0.99951
113	0.999559
114	0.999649
115	0.999716
116	0.999643
117	0.999688
118	0.999647
119	0.99953
120	0.999499
121	0.999544
122	0.999574
123	0.999881
124	0.999998
125	0.999973
126	0.99993
127	0.999648
128	0.999569
129	0.999944
130	1.00026
131	1.00055
132	1.00011
133	1.00003
134	1.00007
135	1.00019
136	1.00019
137	1.00004
138	1.00017
139	1.00033
140	1.00028
141	1.00034
142	1.00046
143	1.00068
144	1.00065
145	1.00084
146	1.00043
147	1.00049
148	1.00049
149	1.0007
150	1.00064
151	1.00081
152	1.00079
153	1.00091
154	1.00081
155	1.00073
156	1.00068
157	1.00073
158	1.00043
159	1.00035
160	1.00026
161	1.00029
162	1.00059
163	1.00003
164	1.00011
165	1.00035
166	1.00024
167	1.00028
168	1.00041
169	1.00025
170	0.999905
171	1.00021
172	1.0006
173	1.00023
174	0.999756
175	0.999756
176	1.00013
177	1.00035
178	0.99989
179	1.00016
180	1.00057
181	1.00066
182	1.00091
183	1.00103
184	1.00056
185	1.00073
186	1.00069
187	0.999601
188	1.00016
189	1.00032
190	1.0003
191	0.999611
192	0.999429
193	1.0019
194	1.00062
195	1.00233
196	1.00198
197	1.00136
198	1.00009
199	1.00073
200	0.994411
201	1.00052
202	1.0023
203	1.0051
204	0.987388
205	0.981823
206	1.01273
207	0.976329
208	0.976714
209	0.984606
210	0.977532
211	0.980102
212	1.01061
213	0.984628
214	0.986253
215	0.98131
216	0.986397
217	1.00468
218	1.01014
219	1.00869
220	1.01279
221	1.00796
222	0.999853
223	0.993238
224	0.984503
225	1.00557
226	0.984494
227	0.985415
228	0.994872
229	0.994778
230	1.01487
231	0.998522
232	0.99566
233	1.00391
234	0.982368
235	0.997813
236	0.987126
237	0.984854
238	0.99674
239	0.987568
240	0.9942
241	1.01219
242	0.993479
243	0.995511
244	0.99846
245	1.00049
246	1.00151
247	0.998273
248	0.997595
249	0.993678
250	0.998808
251	0.99909
252	0.977487
253	0.983465
254	0.995715
255	0.986062
256	0.980102
257	0.99827
258	0.999105
259	0.995533
260	0.997949
261	0.994419
262	0.996763
263	0.99474
264	1.00325
265	0.994674
266	0.980998
267	0.996985
268	0.997845
269	0.998115
270	0.995721
271	0.992757
272	1.00855
273	1.00838
274	1.00844
275	0.982606
276	0.985164
277	1.00756
278	1.00788
279	1.0108
280	0.996212
281	1.01155
282	0.996226
283	0.998684
284	1.00819
285	1.01165
286	1.01081
287	1.00814
288	1.00639
289	1.00917
290	1.00702
291	1.01107
292	1.01544
293	1.01348
294	0.964049
295	1.01091
296	0.975738
297	1.01101
298	1.00791
299	1.00734
300	1.0078
301	1.0099
302	1.01107
303	0.975185
304	1.00946
305	1.01047
306	1.01048
307	1.00865
308	1.01083
309	0.993449
310	0.998515
311	1.00545
312	0.994563
313	1.01067
314	0.999239
315	1.00732
316	1.01007
317	0.994156
318	1.01315
319	0.975854
320	1.01114
321	1.01242
322	1.01521
323	1.01308
324	0.986354
325	1.01311
326	1.01576
327	1.0022
328	0.994469
329	0.998031
330	0.9865
331	1.01727
332	1.01148
333	1.01527
334	0.983189
335	0.983065
336	0.986762
337	1.01721
338	0.985074
339	0.996659
340	1.0006
341	1.00068
342	0.995088
343	1.00446
344	1.00017
345	0.996722
346	0.998149
347	1.00351
348	1.00229
349	1.00241
350	0.98275
351	0.984071
352	0.987348
353	1.01123
354	0.988596
355	0.990909
356	0.988898
357	0.982502
358	0.985741
359	0.994967
360	0.999297
361	0.977386
362	0.979811
363	0.99828
364	0.99384
365	1.01378
366	1.01714
367	1.016
368	1.01409
369	1.01232
370	1.01366
371	1.01449
372	1.01248
373	1.01397
374	0.991085
375	0.990533
376	1.01144
377	1.00903
378	1.00735
379	0.993914
380	0.986209
381	0.986661
382	1.01428
383	1.01345
384	1.01174
385	1.01185
386	1.01362
387	1.01256
388	1.0142
389	1.01473
390	1.01336
391	0.984767
392	0.985071
393	0.98442
394	0.979553
395	0.984809
396	0.982512
397	1.01248
398	0.98472
399	1.01349
400	0.982637
401	0.986698
402	1.01174
403	0.986737
404	0.9829
405	0.986844
406	0.981986
407	0.981012
408	0.98028
409	0.976911
410	0.981318
411	1.01434
412	1.01514
413	1.01388
414	1.01575
415	1.01629
416	0.987876
417	0.993753
418	0.963356
419	0.99416
420	0.982753
421	0.996291
422	0.979538
423	0.988395
424	0.985131
425	0.993502
426	0.999233
427	0.986396
428	0.977754
429	0.979147
430	0.993636
431	0.99373
432	0.996151
433	0.997157
434	0.999044
435	0.985436
436	1.0009
437	1.01298
438	1.01619
439	1.01595
440	1.01243
441	1.01441
442	1.01171
443	1.01388
444	0.993882
445	0.996404
446	0.998727
447	0.989706
448	0.990865
449	1.0157
450	0.999902
451	0.999032
452	0.99241
453	1.01208
454	0.988891
455	0.988706
456	1.01304
457	0.992162
458	0.988034
459	0.985785
460	0.996496
461	0.990428
462	1.0006
463	0.997589
464	1.02778
465	0.995999
466	0.995711
467	1.00961
468	1.00537
469	0.998568
470	0.996333
471	1.02297
472	0.998469
473	0.996455
474	0.998272
475	0.997101
476	0.994633
477	0.984199
478	0.99234
479	1.0043
480	0.995195
481	0.996456
481	1.01883
482	1.0015
483	0.994167
484	0.9975
485	0.994167
486	0.998167
487	0.9975
488	0.992167
489	1.00217
490	0.990833
491	1.00283
492	0.9995
493	0.992833
494	1.00083
495	1.00083
496	1.00683
497	1.0075
498	0.9975
499	1.00883
500	1.00017
501	1.0015
502	0.998167
503	0.9835
504	1.01217
505	0.992833
506	1.00617
507	1.00883
508	0.9875
509	1.00883
510	0.9835
511	0.998167
512	1.00417
513	0.998833
514	1.00817
515	1.00083
516	1.00283
517	1.00083
518	0.988833
519	1.0095
520	1.00217
521	1.00017
522	1.00217
523	0.9835
524	1.00817
525	1.00283
526	1.0015
527	1.00083
528	1.00017
529	0.998833
530	1.00217
531	0.9935
532	1.00417
533	1.00283
534	0.998833
535	0.9935
536	0.996167
537	1.00217
538	1.0015
539	0.994833
540	1.00217
541	0.9975
542	0.9995
543	1.00083
544	1.00217
545	0.998833
546	0.992167
547	1.00283
548	0.992167
549	0.998833
550	1.00283
551	1.00283
552	0.996833
553	0.994833
554	1.0015
555	1.00817
556	1.0035
672	0.9935
673	0.9935
674	0.994167
675	0.994167
676	0.994833
677	0.9975
678	0.996167
679	0.998833
680	0.998167
681	1.00817
682	1.0015
683	0.9955
684	0.996167
685	0.998833
686	0.9975
687	0.998167
688	0.9975
689	0.9915
690	0.996167
691	1.00283
692	0.9975
693	1.00083
694	0.9995
695	1.00017
696	0.9995
697	1.00083
698	0.996833
699	0.998833
700	0.998167
701	1.00083
702	0.998167
703	1.0015
704	1.0015
705	1.00217
706	1.0015
707	1.00017
708	0.9995
709	0.9995
710	0.998167
711	1.00017
712	1.00017
713	0.9995
714	0.998167
715	1.00083
716	0.998833
717	0.9995
718	0.998167
719	1.0015
720	1.00217
721	0.9975
722	0.994833
723	0.994167
724	0.9955
725	0.996833
726	0.994833
727	0.9915
728	0.996167
729	0.994167
730	0.996833
731	0.996833
732	0.994833
733	0.994833
734	0.998167
735	0.9975
736	0.998833
737	0.994833
738	0.998167
739	0.998167
740	0.9995
741	0.998833
742	0.996167
743	1.0015
744	0.9975
745	1.00083
746	1.00017
747	0.9995
748	1.00217
749	1.00417
750	1.0055
751	1.00283
752	1.00417
753	1.00217
754	1.0055
755	1.00617
756	1.00283
757	1.00483
758	0.9995
759	1.00417
760	1.00483
761	1.0055
762	1.00617
763	1.00483
764	1.0055
765	1.00617
766	1.00683
767	1.00683
768	1.00683
769	0.9975
770	0.9975
771	1.00883
772	1.00683
773	1.00683
774	1.0095
775	1.00883
776	1.0095

## Sheet: Supplementary Figure 4
Supplementary Figure 4a																											Supplementary Figure 4a
concentration (g/L)	0.025		0.0375		0.05		0.1		0.15		0.2		0.25		0.3		0.5		1		2		5				5 g/L				2 g/L				1 g/L				0.5 g/L				0.3 g/L				0.2 g/L
	Shear rate (s-1)	Viscosity (Pa ·s)	Shear rate (s-1)	Viscosity (Pa ·s)	Shear rate (s-1)	Viscosity (Pa ·s)	Shear rate (s-1)	Viscosity (Pa ·s)	Shear rate (s-1)	Viscosity (Pa ·s)	Shear rate (s-1)	Viscosity (Pa ·s)	Shear rate (s-1)	Viscosity (Pa ·s)	Shear rate (s-1)	Viscosity (Pa ·s)	Shear rate (s-1)	Viscosity (Pa ·s)	Shear rate (s-1)	Viscosity (Pa ·s)	Shear rate (s-1)	Viscosity (Pa ·s)	Shear rate (s-1)	Viscosity (Pa ·s)			Angular frequency (rad/s)	Storage modulus (Pa)	Loss modulus (Pa)		Angular frequency (rad/s)	Storage modulus (Pa)	Loss modulus (Pa)		Angular frequency (rad/s)	Storage modulus (Pa)	Loss modulus (Pa)		Angular frequency (rad/s)	Storage modulus (Pa)	Loss modulus (Pa)		Angular frequency (rad/s)	Storage modulus (Pa)	Loss modulus (Pa)		Angular frequency (rad/s)	Storage modulus (Pa)	Loss modulus (Pa)
	0.00996211	0.00120125	0.0100061	0.00150021	0.0100154	0.00250265	0.00995261	0.00453145	0.0100002	0.010135	0.00999637	0.0210134	0.0100028	0.0420165	0.00999309	0.110245	0.00999268	0.180018	0.00999516	0.450567	0.009997	2.22031	0.00999943	6.75054			125.594	8.21414	4.19356		125.594	3.1464	3.18592		125.594	2.74651	2.07418		125.594	2.39459	1.77088		125.594	1.45698	0.5989		125.594	1.04105	0.465569
	0.0158695	0.0011652	0.0158975	0.00147412	0.0158317	0.00251247	0.0158451	0.00452312	0.0125901	0.00965102	0.0112341	0.0198715	0.0116559	0.0413128	0.0116522	0.103426	0.0116517	0.17662	0.011655	0.453308	0.011659	2.21071	0.0116622	6.73702			79.2435	7.21978	3.6632		79.2435	2.58091	1.95133		79.2435	1.48578	1.40451		79.2435	1.0809	1.11598		79.2435	1.04163	0.47878		79.2435	0.922513	0.35978
	0.0250683	0.0012936	0.0251425	0.00160621	0.0250817	0.00257021	0.025125	0.00445943	0.0158421	0.0101816	0.0125834	0.0261531	0.0135993	0.0363724	0.0135909	0.100245	0.0135923	0.180222	0.013595	0.449731	0.013593	2.20822	0.013594	6.68575			49.9999	8.49363	3.22718		49.9999	3.08497	1.57264		49.9999	1.92626	0.977889		49.9999	0.905593	0.501262		49.9999	0.879416	0.340866		49.9999	0.727793	0.259441
	0.0397364	0.00132612	0.0399577	0.00149812	0.0398879	0.00252417	0.0398322	0.00486151	0.0199506	0.00925103	0.0141232	0.0201624	0.0158467	0.0366339	0.0158423	0.096788	0.0158448	0.18466	0.0158409	0.448829	0.015842	2.24094	0.0158551	6.76083			31.5478	8.56354	2.87479		31.5478	3.09805	1.33234		31.5478	1.93846	0.795412		31.5478	0.759708	0.365157		31.5478	0.708414	0.137653		31.5478	0.566541	0.154441
	0.0630573	0.0011844	0.0630915	0.00150321	0.063008	0.00246165	0.062996	0.00467721	0.0251226	0.00987946	0.0158344	0.0252427	0.018478	0.0372871	0.0184775	0.0942772	0.0184756	0.172114	0.0184904	0.448321	0.018476	2.25025	0.0184769	6.78058			19.9053	8.19186	2.60757		19.9053	2.93939	1.14025		19.9053	1.85827	0.685257		19.9053	0.655978	0.281237		19.9053	0.646546	0.120678		19.9053	0.372551	0.131508
	0.0999396	0.00117408	0.0997961	0.00150545	0.100021	0.00266203	0.100246	0.00489016	0.0316246	0.00908539	0.0177664	0.0255532	0.021538	0.0364316	0.0215405	0.093573	0.0215282	0.165105	0.0215298	0.443311	0.021543	2.2178	0.0215388	6.80125			12.5594	7.66132	2.41747		12.5594	2.72404	1.00124		12.5594	1.71417	0.571559		12.5594	0.580363	0.236361		12.5594	0.487489	0.115601		12.5594	0.325309	0.11488
	0.158447	0.00117996	0.158635	0.00153501	0.158327	0.00254717	0.158578	0.00486652	0.0398048	0.00965549	0.0199495	0.0226336	0.0251275	0.0361314	0.0251148	0.0923626	0.0251158	0.177823	0.0251244	0.448302	0.02511	2.32553	0.0251237	6.71816			7.92448	7.08649	2.27572		7.92448	2.50749	0.900422		7.92448	1.60015	0.489707		7.92448	0.519065	0.197131		7.92448	0.314658	0.105731		7.92448	0.240142	0.103095
	0.251315	0.00136814	0.251164	0.00146602	0.250949	0.00239201	0.251043	0.004841	0.0501226	0.00978617	0.0223893	0.0197108	0.0292915	0.0434928	0.0292775	0.0952627	0.0292782	0.178131	0.0292946	0.445037	0.029281	2.33781	0.0292805	6.72508			4.99999	6.49601	2.16544		4.99999	2.27813	0.819011		4.99999	1.50222	0.448661		4.99999	0.465654	0.164191		4.99999	0.249874	0.096896		4.99999	0.172051	0.088041
	0.397972	0.0012036	0.398285	0.00156601	0.397539	0.00239703	0.398406	0.00485145	0.0630749	0.0102606	0.0251174	0.0205813	0.0341365	0.041419	0.0341438	0.0956439	0.0341534	0.171209	0.0341585	0.447116	0.034131	2.33536	0.034142	6.72651			3.15477	5.90313	2.07615		3.15477	2.05807	0.759726		3.15477	1.39912	0.383319		3.15477	0.423738	0.154652		3.15477	0.187272	0.0910621		3.15477	0.107813	0.0869947
	0.631044	0.0012756	0.630722	0.00159803	0.630429	0.00262145	0.631016	0.00442614	0.0794136	0.0101109	0.0281736	0.0198646	0.039811	0.0422327	0.0397881	0.0949231	0.0398	0.168732	0.0398125	0.440902	0.039801	2.28145	0.0398104	6.63241			1.99053	5.3273	1.98328		1.99053	1.91713	0.721499		1.99053	1.25727	0.397062		1.99053	0.390654	0.150191		1.99053	0.142743	0.084505		1.99053	0.0989086	0.0837963
	0.985165	0.00120676	0.999861	0.00164215	0.984318	0.00261098	0.981154	0.0048254	0.0999921	0.0101821	0.0316104	0.0208772	0.0463905	0.0401441	0.0464176	0.0936822	0.0463926	0.161711	0.0464113	0.432031	0.046403	2.29737	0.0464121	6.60452			1.25595	4.74812	1.92677		1.25595	1.71106	0.682209		1.25595	1.15855	0.370991		1.25595	0.350517	0.138655		1.25595	0.122732	0.0818297		1.25595	0.0934873	0.0788932
	1.58507	0.00132846	1.58453	0.00157116	1.25894	0.00261317	1.25892	0.00471316	0.125916	0.0102122	0.0354959	0.0216431	0.0541166	0.0435833	0.0541122	0.105024	0.0541253	0.160343	0.0541296	0.433204	0.054116	2.32296	0.0541229	6.54854			0.792448	4.18398	1.85688		0.792448	1.47342	0.658488		0.792448	1.07658	0.358565		0.792448	0.206802	0.124975		0.792448	0.110112	0.0774221		0.792448	0.0825312	0.0649874
	2.51207	0.00119448	2.51146	0.00148317	1.58492	0.00258302	1.58488	0.00453635	0.158508	0.00972025	0.039806	0.0206232	0.0631045	0.0407718	0.0630972	0.108825	0.0630614	0.158142	0.0631032	0.431021	0.063089	2.33374	0.0631007	6.59741			0.499999	3.66119	1.78762		0.499999	1.34174	0.634462		0.499999	0.846521	0.375466		0.499999	0.166962	0.111709		0.499999	0.084869	0.0743966		0.499999	0.0542283	0.0744538
	3.98051	0.00122421	3.98005	0.00145925	1.99528	0.00253132	1.99522	0.00459977	0.199569	0.0101778	0.0446745	0.019742	0.0735818	0.0435519	0.0735568	0.108105	0.0735548	0.158031	0.0736118	0.436814	0.073576	2.33573	0.0735741	6.54307			0.315479	3.11506	1.68324		0.315479	1.15438	0.587429		0.315479	0.647813	0.303437		0.315479	0.143292	0.101364		0.315479	0.066732	0.0718204		0.315479	0.0307866	0.0563843
	6.3084	0.00133561	6.30782	0.00164108	2.51185	0.00278244	2.51184	0.00432636	0.251207	0.00943299	0.0501276	0.0216134	0.0858135	0.0425441	0.0857617	0.102909	0.0857587	0.156219	0.0857342	0.440513	0.085761	2.26621	0.0857621	6.60525			0.199053	2.65709	1.60055		0.199053	0.961449	0.580289		0.199053	0.546785	0.298056		0.199053	0.156251	0.107384		0.199053	0.060126	0.0694186		0.199053	0.0222205	0.0334098
	9.99823	0.00134881	9.99868	0.00148709	3.16236	0.00267616	3.16221	0.00517737	0.316208	0.00875831	0.0562171	0.0195509	0.0999832	0.0405108	0.100014	0.0988628	0.0999963	0.155128	0.100019	0.430345	0.100016	2.30125	0.100023	6.57694			0.125594	2.24435	1.4629		0.125594	0.83544	0.495757		0.125594	0.45675	0.285896		0.125594	0.11459	0.113811		0.125594	0.0533866	0.0645978		0.125594	0.020123	0.0225412
	15.8455	0.00131414	15.8464	0.00161179	3.98121	0.00252817	3.98116	0.00454135	0.398122	0.00953891	0.0630882	0.0203245	0.116647	0.0362399	0.116598	0.0943819	0.116566	0.156844	0.116633	0.449336	0.116602	2.21634	0.116622	6.50251			0.0792448	1.83552	1.30971		0.0792448	0.688718	0.431495		0.0792448	0.356782	0.263424		0.0792448	0.097815	0.122574		0.0792448	0.0501747	0.0597878		0.0792448	0.0187845	0.0243892
	25.1121	0.00131106	25.1149	0.00162145	5.01189	0.00275909	5.01178	0.00442991	0.501184	0.00948834	0.0707762	0.0228261	0.135986	0.0413606	0.135949	0.104115	0.135958	0.166637	0.135905	0.43911	0.135954	2.21581	0.135949	6.1515			0.05	1.42374	1.16657		0.05	0.548074	0.379517		0.05	0.246789	0.245697		0.05	0.0795621	0.118364		0.05	0.046797	0.0578148		0.05	0.0172151	0.0234455
	39.7995	0.00117816	39.8053	0.00161407	6.30938	0.00264314	6.30963	0.00439789	0.630856	0.00965809	0.0794081	0.0202732	0.158506	0.0431863	0.158498	0.107627	0.158446	0.15652	0.158478	0.433706	0.158492	2.31031	0.158525	5.77519			0.0315479	1.09315	0.96356		0.0315479	0.435871	0.354677		0.0315479	0.20497	0.23465		0.0315479	0.0642891	0.099347		0.0315479	0.0404649	0.055164		0.0315479	0.0120352	0.0160656
	63.0795	0.00119616	63.0875	0.00145501	7.94265	0.00255755	7.94348	0.00435877	0.79428	0.0101305	0.0890899	0.0256833	0.184824	0.0393344	0.184752	0.10735	0.184773	0.167162	0.184766	0.430964	0.1848	2.16956	0.184827	5.39887			0.0199054	0.954502	0.853272		0.0199054	0.327578	0.302458		0.0199054	0.171354	0.20146		0.0199054	0.0579834	0.0918798		0.0199054	0.0357912	0.0541356		0.0199054	0.0112195	0.012225
	99.9755	0.00120702	99.9864	0.00146403	9.99991	0.00255363	10.0001	0.00444763	0.999704	0.0101218	0.0999862	0.0260341	0.215457	0.0418851	0.215495	0.103442	0.215419	0.164208	0.215506	0.426484	0.215449	2.01658	0.215469	5.04145			0.0125595	0.823113	0.714331		0.0125595	0.234656	0.256794		0.0125595	0.143643	0.187981		0.0125595	0.0507989	0.0846712		0.0125595	0.0306793	0.0505494		0.0125595	0.010374	0.0127361
	158.454	0.00131706	158.47	0.00145714	12.5888	0.00251974	12.5896	0.00431846	1.25873	0.0101719	0.112169	0.0260455	0.251202	0.0409938	0.251194	0.0977934	0.251186	0.160031	0.25117	0.413906	0.251206	1.86415	0.251225	4.66037			0.01	0.764542	0.680676		0.01	0.184657	0.205674		0.01	0.125246	0.16784		0.01	0.0497312	0.0879109		0.01	0.0267924	0.046497		0.01	0.00916609	0.0119878
	249.902	0.00118092	249.45	0.00160119	15.8491	0.00251603	15.849	0.00519317	1.58472	0.0101423	0.125908	0.0224332	0.29296	0.0425151	0.292891	0.102836	0.292871	0.174522	0.292849	0.400104	0.29289	1.68751	0.292889	4.21876
	398.015	0.0013416	398.056	0.00146421	19.9527	0.0028622	19.952	0.00506513	1.99467	0.0102405	0.141227	0.0236621	0.341528	0.0424308	0.341476	0.110632	0.341451	0.173216	0.341473	0.370798	0.341471	1.55119	0.341485	3.87793
	630.584	0.00114084	630.791	0.00161523	25.1188	0.00306808	25.1183	0.00445102	2.51151	0.0101278	0.15854	0.0209125	0.398184	0.0364305	0.398122	0.103731	0.398074	0.17912	0.398128	0.361886	0.398136	1.42043	0.398154	3.55107
	975.476	0.00132002	980.085	0.00159317	31.621	0.00304671	31.6212	0.00520931	3.16192	0.0094119	0.177849	0.0253303	0.464259	0.0424315	0.464147	0.0986309	0.464083	0.157446	0.464257	0.338018	0.464151	1.28056	0.464212	3.20141
					39.8107	0.00271783	39.809	0.00529745	3.98056	0.00893208	0.199586	0.0261309	0.541323	0.0425216	0.541154	0.0992508	0.541156	0.162096	0.54122	0.322952	0.541161	1.16882	0.541272	2.92205
					50.1164	0.00261485	50.1156	0.00507141	5.01114	0.00971575	0.223914	0.0253817	0.631116	0.0416437	0.630925	0.0934135	0.630938	0.160912	0.630976	0.306496	0.63098	1.06607	0.631066	2.66517
					63.0935	0.00260347	63.0916	0.0043883	6.30875	0.00884851	0.251202	0.0202824	0.735809	0.0432216	0.735673	0.0987934	0.735672	0.161828	0.735727	0.291424	0.735647	0.966379	0.73575	2.41594
					79.429	0.00287329	79.4278	0.00438956	7.94238	0.0089243	0.281858	0.0229736	0.857883	0.0426564	0.857739	0.0979942	0.85757	0.158224	0.85777	0.28041	0.857681	0.873445	0.857822	2.18361
					99.9923	0.00257337	99.9876	0.00434374	9.99809	0.00878519	0.316245	0.0201214	0.999879	0.0366178	0.999782	0.106532	0.999509	0.150378	0.999535	0.259586	0.999357	0.780006	0.999149	1.95001
					125.085	0.00253972	125.68	0.00458571	12.5877	0.00994135	0.354788	0.0201316	1.16593	0.0363199	1.16579	0.104108	1.16563	0.15318	1.16574	0.246064	1.16564	0.708147	1.16564	1.77036
					156.643	0.00252259	157.411	0.00443854	15.8471	0.0102756	0.398101	0.0204605	1.35947	0.0364187	1.35911	0.104401	1.35923	0.156825	1.35932	0.232688	1.35915	0.641202	1.35934	1.60301
					199.492	0.00272341	199.49	0.00453365	19.95	0.00991608	0.446635	0.0206336	1.58465	0.0411506	1.58466	0.0974118	1.58464	0.15039	1.58449	0.215324	1.58472	0.575646	1.58478	1.43911
					200.002	0.00296157	199.991	0.00500206	25.1156	0.00978834	0.501168	0.0199628	1.84774	0.0429158	1.84753	0.0973734	1.84769	0.150776	1.84757	0.20021	1.84765	0.513971	1.84769	1.28492
					250.082	0.00305208	249.613	0.00445275	31.6199	0.00876698	0.562314	0.0204629	2.15428	0.0424309	2.15413	0.0927982	2.15409	0.147192	2.15417	0.187716	2.15423	0.458905	2.15437	1.14726
					398.025	0.00298644	395.844	0.00440789	39.8063	0.00934804	0.630952	0.0200733	2.51176	0.0390332	2.51141	0.099246	2.51161	0.141248	2.51158	0.174742	2.51168	0.409151	2.51183	1.02287
					622.23	0.00301974	629.947	0.00429671	50.1134	0.00883331	0.707987	0.0230449	2.92851	0.0402744	2.92818	0.105345	2.92825	0.139823	2.92837	0.161886	2.92849	0.364398	2.92853	0.910995
					999.837	0.0031026	999.114	0.00453654	63.0888	0.00880845	0.794345	0.022594	3.41456	0.0366608	3.41437	0.100937	3.41416	0.137239	3.41428	0.149224	3.41422	0.324832	3.4145	0.81208
									79.4219	0.00900966	0.891223	0.0249944	3.98094	0.0356373	3.98067	0.103248	3.98054	0.133461	3.98065	0.137256	3.98062	0.289466	3.98105	0.723665
									99.9872	0.00883371	0.999882	0.0259837	4.64105	0.0355351	4.64099	0.0992726	4.6407	0.129747	4.64111	0.125904	4.64081	0.257931	4.64121	0.644827
									125.383	0.00948683	1.12186	0.0259326	5.41153	0.0399103	5.41149	0.0989209	5.41122	0.125158	5.41146	0.114972	5.4114	0.229618	5.41154	0.574045
									156.532	0.00999412	1.2588	0.0202707	6.3089	0.0397408	6.30919	0.104823	6.30894	0.120491	6.30899	0.105902	6.30871	0.204455	6.30938	0.511137
									199.489	0.0103308	1.41234	0.0207934	7.35548	0.0358707	7.35549	0.104421	7.35589	0.115566	7.35564	0.0965284	7.35542	0.181972	7.35568	0.454935
									249.898	0.00911709	1.58461	0.0198273	8.57656	0.0363343	8.57616	0.100134	8.57574	0.110484	8.5762	0.0874768	8.57608	0.162312	8.57625	0.405782
									311.709	0.00937982	1.77811	0.0212209	9.99927	0.036722	9.99951	0.0956838	9.99912	0.105277	9.99903	0.0789238	9.99909	0.144774	9.99918	0.361935
									398.062	0.00940429	1.99516	0.023822	11.6571	0.0353364	11.6575	0.0955945	11.658	0.0996048	11.658	0.0715906	11.6577	0.129172	11.6579	0.322925
									500.979	0.0102837	2.23848	0.0232235	13.5921	0.0418031	13.5921	0.0953316	13.5924	0.0930832	13.593	0.0649532	13.5927	0.115527	13.5926	0.288817
									630.895	0.0101867	2.51164	0.0260343	15.847	0.0417071	15.8469	0.0928933	15.8472	0.0883016	15.8466	0.0593196	15.8473	0.103381	15.8463	0.258452
									794.049	0.00993805	2.81806	0.0257756	18.4763	0.0424742	18.476	0.0942305	18.4757	0.0848496	18.4779	0.0539862	18.4769	0.0925252	18.4768	0.231312
									999.801	0.00913481	3.16193	0.026027	21.5408	0.0431929	21.5415	0.0997665	21.5426	0.081136	21.5427	0.0497076	21.5418	0.0828053	21.5413	0.207012
											3.54801	0.0255852	25.1142	0.043084	25.1154	0.0971718	25.116	0.0765589	25.116	0.0455524	25.116	0.0740515	25.1156	0.185127
											3.98097	0.0222636	29.2813	0.0422808	29.283	0.0951722	29.2834	0.0713709	29.2839	0.0414866	29.2827	0.0664278	29.2815	0.166067
											4.46663	0.0202728	34.1377	0.043699	34.1413	0.0901609	34.1415	0.0640386	34.1416	0.0377222	34.1408	0.059964	34.1406	0.149912
											5.01155	0.0232635	39.8023	0.0433715	39.8071	0.08556	39.8064	0.060409	39.8067	0.0339434	39.806	0.0539012	39.8053	0.134752
											5.62299	0.0258441	46.4074	0.0363842	46.4103	0.086245	46.4125	0.0602826	46.4104	0.0310214	46.4101	0.0482863	46.4086	0.120715
											6.309	0.024649	54.1073	0.0417824	54.1115	0.0861731	54.1122	0.0562671	54.111	0.0287448	54.1107	0.0433424	54.1081	0.108355
											7.07901	0.0197518	63.0851	0.0435336	63.0866	0.0907342	63.0894	0.0517349	63.0875	0.0259884	63.0875	0.0391772	63.0844	0.0979425
											7.94285	0.0195746	73.5504	0.0437308	73.555	0.0985416	73.5551	0.0473934	73.5549	0.0230586	73.557	0.0356313	73.5524	0.0890775
											8.91194	0.019587	85.756	0.0426909	85.7581	0.103709	85.7625	0.0449806	85.7589	0.0210236	85.758	0.0324384	85.7569	0.0810951
											9.99913	0.0195354	99.9842	0.0409453	99.9888	0.100302	99.992	0.0443742	99.9885	0.0201086	99.9887	0.0293326	99.985	0.0733321
											11.2194	0.0201139	116.572	0.0434607	116.574	0.0900125	116.581	0.0415047	116.583	0.0183995	116.578	0.0265027	116.575	0.066255
											12.5881	0.0216322	135.859	0.0370812	135.89	0.0890511	135.922	0.0283774	135.813	0.0129881	135.906	0.0222438	135.466	0.0556075
											14.1246	0.0214307	158.366	0.0371109	158.45	0.0869127	158.473	0.0302041	158.405	0.0134969	158.452	0.0202542	158.378	0.0506351
											15.848	0.0262212	184.743	0.0369708	184.326	0.0851341	184.705	0.0229088	184.773	0.0126984	184.748	0.0191551	184.752	0.0478875
											17.7823	0.0256819	215.406	0.0360371	199.985	0.0819921	199.986	0.0290419	199.993	0.0130588	199.979	0.0187901	199.987	0.0469751
											19.9523	0.0262442	250	0.035021	249.698	0.0789301
											22.387	0.02649	314.76	0.0342915	313.754	0.0761509
											25.1169	0.0265617	397.904	0.0322861	400.012	0.0736132
											28.1812	0.0206209	500.465	0.0309614	499.495	0.0694631
											31.6196	0.024245	630.487	0.0305532	629.815	0.066546
											35.479	0.0214965	793.044	0.0259241	793.994	0.0509136
											39.807	0.024147	998.921	0.0250365	998.759	0.050215
											44.6647	0.0258414
											50.1133	0.0202516
											56.2287	0.0207872
											63.0913	0.0201835
											70.7893	0.023941
											79.4263	0.026074
											89.12	0.0232721
											99.9923	0.0258319
											112.191	0.0255636
											125.523	0.0196448
											140.069	0.0232707
											158.476	0.0213709
											177.719	0.0250743
											199.494	0.0206122
											199.994	0.0205494
											248.887	0.020794
											311.85	0.02173
											398.045	0.0255723
											500.204	0.0230671
											630.856	0.0256345
											793.383	0.0253862
											999.862	0.0250012

## Sheet: Supplementary Figure 5
Supplementary Figure 5
ω (rad/s)	X (um)
0.170372	-0.6507	-0.5602	-0.1348	0.0207	0.5357	0.5147
0.681489	0.8576	0.0274	0.0051	-0.1684	0.2187
1.53335	1.7715	2.0326	5.0342	2.7568	7.9731	4.0432	4.6579	2.7877	7.8265	6.6879
2.72596	7.4865	2.6721	4.256	8.8226	10.0388	10.2179	7.7372	12.2915
4.25931	9.566	1.5288	3.0988	6.0382	3.943	11.2687	21.1669	19.1799	23.3647	17.7683	21.5388
6.1334	15.1835	22.5457	30.0038	28.9359	29.5481
8.34824	33.4066	48.9718	45.5137	46.9423	46.0761
10.9038	88.4462	105.028	106.835	104.027	100.528
13.8002	217.971	138.483	163.956

## Sheet: Supplementary Figure 6
Supplementary Figure 6a								Supplementary Figure 6b
10.6			15					10.6			15
ω (rad/s)	(ωb∙rb) / (ω∙r)	error	ω (rad/s)	(ωb∙rb) / (ω∙r)	error			ω (rad/s)	V (μm/s)	error	ω (rad/s)	V (μm/s)	error
14.28	0.00424671	0.000236146	11.22	0.00337691	0.000161512			14.28	0.299	0.071	11.22	0.221	0.047
18.48	0.00426263	0.000170521	15.708	0.00341652	6.93062e-05			18.48	0.379	0.049	15.708	0.26	0.065
21.6662	0.0044329	7.51417e-05	19.635	0.00331042	6.35202e-05			21.6662	0.433	0.051	19.635	0.311	0.142
25.1327	0.00455841	9.52316e-05	23.2711	0.00327063	5.27376e-05			25.1327	0.501	0.052	23.2711	0.367	0.071
28.5599	0.00466811	0.000207814	27.3182	0.00340839	6.4822e-05			28.5599	0.555	0.075	27.3182	0.42	0.1
31.4159	0.00463428	3.8052e-05	31.4159	0.00333872	0.000138703			31.4159	0.617	0.109	31.4159	0.483	0.08
34.9066	0.00446412	0.000319636	34.9066	0.00343138	8.18991e-05			34.9066	0.673	0.134	34.9066	0.56	0.084
39.2699	0.00451935	0.000249651						39.2699	0.728	0.127

[truncated: 4 more sheets: Supplementary Figure 8, Supplementary Figure 9, Supplementary Figure 11, Supplementary Figure 12]
